# Supplementary material for: Recurrent tuberculosis and associated factors: A five - year countrywide study in Uzbekistan
Source: PLoS One. 2017 May 4;12(5):e0176473. doi: 10.1371/journal.pone.0176473 (PMC5417503; doi:10.1371/journal.pone.0176473)
Supplement: S1 File — (REC) [file pone.0176473.s001.rec]

30 1 Filelabel: date of registration   
_rd            1   1  30  37   1  11  10 112 Date of registration
#NN            1   2  30  37   2   6   5 112 Registration number
#SX            1   3  30  37   3   0   1 112 Sex
_DB            1   4  30  37   4  11  10 112 Date of birth
#AG            1   5  30  37   5   0   3 112 Age
_OB            1   6  30  37   6   1   2 112 Oblast/province
_RA            1   7  30  37   7   1   4 112 Rayon/district
#UR            1   8  30  37   8   0   1 112 Urban/rural
_OC            1   9  30  37   9   1   1 112 Social status
_KAT           1  10  30  37  10   1   1 112 Population category
_PR            1  11  30  37  11   1   1 112 Imprisonment more than 2 years
_CA            1  12  30  37  12   1   1 112 Type of patients (new, relapse etc)
_CT            1  13  30  37  13   1   1 112 Found among contacts
_CC            1  14  30  37  14   1   1 112 TB localization
_LP            1  15  30  37  15   1   2 112 The form of PTB
#CI1           1  16  30  37  16   0   1 112 Co-morbidity
_BD            1  17  30  37  17  11  10 112 Date of treatment started
_HD            1  18  30  37  18  11  10 112 Date of hospitalization
_A1            1  19  30  37  19   1   1 112 Sputum results in PHC
_A2            1  20  30  37  20   1   1 112 -
_A3            1  21  30  37  21  11  10 112 -
_ZA            1  22  30  37  22   1   1 112 Sputum results in TB facility
_K1            1  23  30  37  23   1   1 112 Culture result
_ZJ            1  24  30  37  24   1   1 112 Decay in lung
_CP            1  25  30  37  25   1   1 112 Treatment category
_RGIO          1  26  30  37  26   1  13 112 �   RGIO 5.
#DOIPH         1  27  30  37  27   0   3 112 �       DOIPH
#DOCPH         1  28  30  37  28   0   3 112 �       DOCPH
_RS            1  29  30  37  29   1   1 112 Treatment outcomes
#yer           1  30  30  37  30   0   4 112 yer
18/06/2008    2229/12/1965 4316160112111112 119/06/2008          0002/06/20080!
 11              5611222008!
21/07/2008    4116/04/1954 55161601111111112123/07/2008          0008/07/20080!
 11              5611222008!
12/08/2008    7128/08/1939 70161601171121106114/08/2008          5528/07/20080!
222              84 5462008!
19/08/2008    8130/01/1975 3416160111111111 120/08/2008          5513/08/20080!
F13              5611222008!
21/08/2008    9124/12/1978 3016160121111112 122/08/2008          0018/08/20080!
 13              5611222008!
18/06/2008    1115/05/1961 47161603121 1111 125/06/2008          0002/06/20080!
 11              5611222008!
21/07/2008    2112/04/1962 47161603241 2113 122/07/2008          1117/07/20084!
222              8414012008!
21/07/2008    4119/08/1984 25161603111 1111 123/07/2008          0017/06/20080!
 11              5611222008!
25/08/2008    5204/10/1978 30161603111 1 2  124/08/2008          0022/07/20080!
 13              5611222008!
27/06/2008    6204/09/1969 39161603111 1111 103/07/2008          0002/07/20080!
 11              5611222008!
27/08/2008   10224/03/1965 44161601121 1111 927/08/2008          0019/08/20080!
 13              56   52008!
05/09/2008    8103/03/1973 3616160311121111 106/09/200820/08/20080025/08/20080!
013              5611222008!
05/09/2008   11208/02/1951 58161601171 11101106/09/200804/08/20080007/08/20080!
 13              5611222008!
29/04/2009   44219/06/1915 94161601171 11102401/05/2009          1104/05/20091!
 2156            5611212009!
10/04/2009 9133201/01/1940 690101011   2 102106/04/2009            06/04/20090!
 22              8414022009!
11/11/2009 9114107/06/1973 36010102    6 102 26/06/2009            19/06/20090!
  2              8414022009!
25/11/2009 9118122/10/1998 11010102131 11101918/11/2009            18/11/20090!
 11              60 5422009!
25/04/2006 6108215/08/1976 29010103281 11102124/04/2006            25/04/20060!
 21              60 5422006!
17/07/2009 9238203/09/1982 26010103181 11104117/07/2009            14/07/20090!
 11              5611222009!
17/07/2009 9239215/05/1980 29010103281 11102117/07/2009            16/07/20090!
 11              5611222009!
18/07/2009 9241208/10/1957 51010103271 61106118/07/2009            19/07/20090!
 22              8414022009!
22/07/2009 9242105/01/1940 69010103171 11101122/07/2009            21/07/20090!
 11              5611222009!
08/07/201010175115/05/1956 54010103    3 104 08/07/2010            05/07/20102!
 22              8414012010!
01/07/2009 9088213/03/1980 29010107    2 105 21/04/2009            21/04/20090!
 22              8414022009!
01/07/2009 9089225/04/1945 64010107    2 102 01/07/2009            30/06/20093!
 22              8414012009!
01/07/2009 9090206/04/1983 26010107281 11101101/07/2009            29/06/20090!
 11              5611222009!
26/07/2009 9091109/01/1968 41010107211 11101108/01/2009            04/01/20090!
 11              5611222009!
02/07/2009 9092124/04/1972 37010107211 11102102/07/2009            01/07/20093!
 21              5611212009!
11/07/2009 9093131/07/1982 26010107241 11102209/07/2009            11/07/20090!
 11              5611222009!
11/07/2009 9094117/05/1951 58010107241 11101511/07/2009            07/07/20090!
 21              5611222009!
18/07/2009 9095130/10/1938 70010107    2 101 18/07/2009            17/07/20090!
 12              8414022009!
24/07/2009 9096130/01/1965 44010107241 11101124/07/2009            24/07/20090!
 11              5611222009!
30/07/2009 9097118/10/1948 60010107241 11109130/07/2009            28/07/20090!
 11                   32009!
30/07/2009 9098128/10/1987 21010107181 112  102/07/2009                      5!
 11              5611222009!
06/08/2009 9099121/02/1979 30010107281 11102106/08/2009            06/08/20090!
 21              5611222009!
06/08/2009 9100103/12/1986 22010107281 112  125/05/2009            26/05/20090!
 11              5611222009!
08/08/2009 9101122/10/1976 32010107181 112  108/08/2009                      5!
 11              5611222009!
13/08/2009 9102130/11/1978 30010107281 11104113/08/2009            12/08/20091!
 21              5611222009!
15/08/2009 9103102/05/2000  9010107    2 2   23/07/2009                      5!
 12              90 6622009!
17/08/2009 9104101/02/1942 67010107171 11102117/08/2009            15/08/20093!
 21              5611212009!
24/08/2009 9105226/03/1926 83010107271 11102124/08/2009            24/08/20090!
 11                   32009!
26/08/2009 9106227/12/1957 51010107    2 102 26/08/2009            22/08/20091!
 22              8414012009!
26/08/2009 9107229/05/1977 32010107    21102 26/08/2009            25/08/20090!
 12              8414022009!
26/08/2009 9108101/10/1986 22010107281 11102127/06/2009            27/06/20092!
 21              5611222009!
26/08/2009 9109206/05/1976 33010107281 11102126/08/2009            23/08/20090!
 21              5611222009!
27/08/2009 9110210/10/1947 61010107    6 102 27/08/2009            26/08/20090!
 12              8414022009!
21/08/2009 9111220/04/1992 17010107231 11104129/08/2009            29/08/20093!
 21              5611222009!
03/09/2009 9112111/09/1991 17010107281 112  104/08/2009                      5!
 11              5611222009!
03/09/2009 9113231/07/1985 24010107281 11102120/08/2009            20/08/20090!
 11              5611222009!
26/10/2009 9129120/06/1983 26010107    4 101 22/07/2009            21/07/20090!
 12              5611222009!
19/05/2008 8078122/09/1955 520101082   6 102 24/04/2008            29/04/20081!
 22             11414022008!
24/01/201111001106/06/1986 24010108    6 102 19/11/2010            21/11/20100!
 22              8414022010!
13/11/2009 9071123/06/2002  7010109231 112  113/11/2009            17/11/20090!
 13              5611222009!
08/09/201010057120/01/1989 21010109281 11101108/09/2010            09/09/20100!
 11              5611222010!
01/07/2009 9062124/04/1971 38010111221 12102113/06/2009            05/06/20090!
 11              5611222009!
01/07/2009 9063216/12/1992 16010111231 11101128/06/2009            24/06/20090!
 11              5611222009!
01/07/2009 9064212/11/1995 13010111231 11101118/06/2009            18/06/20090!
 11              5611222009!
01/07/2009 9065109/10/2000  8010111231 112  105/06/2009                      5!
 11              60 5422009!
10/07/2009 9067122/09/1985 23010111281 112  102/06/2009            04/06/20090!
 11              5611222009!
10/07/2009 9070203/06/2002  7010111261 11107101/08/2009            20/07/20090!
 11              60 5422009!
30/07/2009 9073105/10/1985 23010111211 11102116/07/2009            14/07/20092!
 21              5611212009!
05/08/2009 9075105/08/1949 60010111271 11102106/08/2009            06/07/20090!
 11              5611242009!
15/08/2009 9076128/10/1986 22010111271 11104117/08/2009            13/08/20090!
 21              5611222009!
20/08/2009 9078215/02/1994 15010111231 112  129/07/2009            28/07/20090!
 11              5611222009!
14/01/2010 9005119/03/1975 34010111    2 105 14/01/2010            14/01/20103!
 22              8414042010!
06/04/2009 9039102/08/1986 220101122   6 102 06/04/2009            12/03/20091!
 22              8414012009!
28/04/2009 9045230/06/1937 710101122   3 302 25/04/2009            14/04/20091!
 22              8414012009!
03/04/2006 6036112/02/1983 23010113281 11301124/03/2006            28/03/20060!
 11              6012022006!
03/12/2009 9171201/01/1938 71010113    6 106 13/11/2009            13/11/20090!
 12              8414022009!
19/11/2009 9259221/01/1983 26010114    2 102 19/11/2009            19/11/20090!
 12              8414022009!
25/02/2009 9032227/03/1970 380101152   6 106 21/02/2009            25/02/20092!
 22              84   52009!
23/04/2009 9070215/05/1967 41010115281 11101117/04/2009            15/04/20090!
 11              5611222009!
03/01/201111002116/08/1957 53010115    2 102 15/12/2010            15/12/20100!
 22              8414022010!
15/01/2008 8007211/10/1976 310101162   6 104 09/01/2008            09/01/20080!
 22              8414012008!
02/06/2009  119106/08/1982 26030301181 11102102/06/200929/05/20093101/06/20093!
 21                   42009!
27/12/2008    1211/05/1967 41040401181111102127/12/200823/12/20085525/12/20083!
 11              5611212008!
01/12/2008  145107/01/1970 38040401181121104302/12/200824/11/20085526/11/20080!
 22              8414022008!
02/12/2008  146206/05/1935 73040401171111102403/12/200827/11/20083121/11/20081!
 11              30  032008!
02/12/2008  147120/05/1965 43040401121211102102/12/200828/11/20085501/12/20083!
 21              5611212008!
09/12/2008  148105/11/1973 350404011812212  109/12/200806/12/200855          5!
 12              8414022008!
05/12/2008  149105/05/1921 87040401171111102118/12/200805/12/20081102/12/20080!
 11              60 5612008!
18/12/2008  150105/07/1975 33040401181121106118/12/200812/12/20085518/12/20080!
 22              8414022008!
19/12/2008  151101/01/1937 720404011711112  119/12/200805/12/200855          5!
 11              5611222008!
19/12/2008  152110/01/1976 32040401171121106120/12/200820/12/20085510/11/20080!
 12              90 2052008!
20/12/2008  153220/07/1981 27040401181112101120/12/200816/12/20080013/12/20080!
 11              5611222008!
20/12/2008  154213/05/2003  50404011611122  120/12/200816/12/200855          5!
 11              60 5422008!
22/12/2008  155211/11/1937 71040401171111102122/12/200815/12/20083112/12/20083!
 21              5611212008!
23/12/2008  156113/08/1991 17040401131111102123/12/200818/12/20085520/12/20082!
 21              5611212008!
23/12/2008  157220/03/1971 37040401181111102123/12/200818/12/20085522/12/20081!
 11              5611222008!
29/12/2008    2129/03/1965 43040401181161102329/12/200823/12/20085525/12/20083!
 22             11214022008!
29/12/2008    3111/10/1962 46040401181161101329/12/200822/12/20085525/12/20080!
 12              8414022008!
29/12/2008    4216/02/1964 44040401111122102729/12/200824/12/20085527/12/20080!
 12              8414022008!
30/12/2008    5205/08/1959 49040401111211102230/12/200826/12/20085527/12/20080!
 11              5611222008!
31/12/2008    6212/06/1977 31040401181161102131/12/200830/12/20085531/12/20080!
 22              8414022008!
20/01/2009   10121/07/1955 53040401181131106420/01/200915/01/20095519/01/20092!
 22             11214042009!
23/01/2009   11110/05/1950 58040401141121110423/01/200920/01/20095522/01/20090!
 12              8414022009!
23/01/2009   12124/05/1954 540404011812112  123/01/200922/01/200955          5!
 11              5611222009!
27/01/2009   13113/04/1961 47040401111111102327/01/200923/01/20095525/01/20090!
 11              5611222009!
31/01/2009   14124/04/1980 28040401181111104731/01/200927/01/20095530/01/20090!
 11              56  032009!
29/01/2009   15228/08/1980 28040401181112101104/02/200929/01/20095530/01/20090!
 11              5611222009!
03/02/2009   16130/08/1939 69040401117111102204/02/200930/01/20095502/02/20093!
 21              60 5422009!
06/02/2009   17101/01/1954 55040401141111101106/02/200930/01/20090029/01/20090!
 11              5611222009!
06/02/2009   18203/12/1980 28040401111111101106/02/200902/02/20095506/02/20090!
 11              5611222009!
10/02/2009   19201/07/1938 700404011711712  110/02/200906/02/200955          5!
 22              8414022009!
10/02/2009   20122/11/1966 42040401185171102310/02/200904/02/20095507/02/20091!
 22              36  032009!
10/02/2009   21101/12/1950 58040401181161101110/02/200904/02/20095506/02/20090!
 12              8414022009!
11/02/2009   22128/03/1963 45040401111121102111/02/200909/02/20095511/02/20090!
 22              8414022009!
13/02/2009   23103/06/1962 46040401181161106314/02/200910/02/20095513/02/20091!
 22              84 4652009!
14/02/2009   24101/09/1950 58040401181111101114/02/200911/02/20095514/02/20090!
 11              5611222009!
16/02/2009   25225/05/1943 65040401171111102216/02/200910/02/20095512/02/20091!
 11              5611222009!
20/02/2009   26206/08/1968 40040401121111101120/02/200917/02/20090014/02/20090!
 11              5611222009!
20/02/2009   27215/11/1939 69040401171112102321/02/200916/02/20093113/02/20094!
 21              60 9022009!
23/02/2009   28107/10/1939 69040401175111102404/01/200927/12/20083123/12/20082!
 21              5611212009!
06/01/2009    7125/06/1959 49040401181161110306/01/200903/01/20095505/01/20090!
 12              8414022009!
08/01/2009    8111/02/1978 300404011612212  108/01/200907/01/200955          5!
 12              8414022009!
09/01/2009    9202/04/1955 53040401111111101109/01/200915/11/20085519/11/20080!
 11              5611222009!
28/11/2008   36112/09/1960 48040402111121110428/11/200824/11/20085526/11/20083!
 12              8414012008!
03/12/2008   37205/03/1974 34040402111121102103/12/200825/11/20085527/11/20080!
 22              8414022008!
03/12/2008   38111/03/1977 31040402111121106103/12/200801/12/20085503/12/20080!
 22              8414022008!
10/12/2008   39127/05/1961 47040402181121106110/12/200804/12/20085509/12/20083!
 22              8414012008!
10/12/2008   40201/01/1957 51040402181121102110/12/200804/12/20085509/12/20080!
 12              8414022008!
24/12/2008   41104/09/1967 41040402181161102124/12/200815/12/20085518/12/20080!
 12              8414022008!
13/01/2009    1105/08/1965 43040402141121102113/01/200908/01/20095509/01/20090!
 12              8414022009!
16/01/2009    2207/01/1983 26040402181111101116/01/200915/01/20095516/01/20090!
 11              5611222009!
16/02/2009    3230/06/1987 21040402121111101116/02/200912/02/20095513/02/20090!
 11              5611222009!
19/02/2009    4119/03/1983 25040402181211102519/02/200904/02/20095507/02/20090!
 11              5611222009!
23/02/2009    5210/01/1978 31040402181111101123/02/200913/02/20090012/02/20090!
 11              5611222009!
27/12/2008    1207/06/1999  90404032311122  127/12/200824/12/200855          5!
 11              60 5422008!
31/12/2008    2110/05/1952 560404032411112  431/12/200825/12/20085527/12/20080!
 11              5611222008!
19/11/2008   65204/12/1946 620404032711112  220/11/200813/11/20085515/11/20080!
 11              5611222008!
20/11/2008   66204/02/1977 31040403281111102120/11/200810/11/20085513/11/20080!
 11              5611222008!
24/11/2008   67104/08/1953 55040403281112102424/11/200817/11/20085518/11/20081!
 11              5611212008!
02/12/2008   68213/10/1953 550404032711112  102/12/200826/11/20085528/11/20080!
 11              5611222008!
05/12/2008   69115/02/1940 68040403271111110405/12/200801/12/20085504/12/20080!
 11              5611222008!
10/12/2008   70124/03/2002  60404032311112  310/12/200802/12/200855          5!
 13              60 5422008!
13/12/2008   71202/05/1941 67040403271111102413/12/200809/12/20085511/12/20080!
 21               8  052008!
20/12/2008   72118/09/2000  80404032311112  120/12/200816/12/200855          5!
 13              60 5422008!
25/12/2008   73215/01/1931 77040403271111102426/12/200824/12/20082122/12/20083!
 21              8411212008!
25/12/2008   74128/06/2001  70404032611112  126/12/200818/12/200855          5!
 13              60 5422008!
16/01/2009    4212/06/2000  80404032311122  116/01/200912/01/200955          5!
 13              60 5422009!
27/01/2009    5128/08/1950 580404032412112  227/01/200922/01/20095525/01/20090!
 11               7  052009!
04/02/2009    6204/08/1999  90404032311112  104/02/200902/02/200955          5!
 13              60 5422009!
06/02/2009    7101/08/1979 29040403241141106106/02/200902/02/20095503/02/20090!
 22              20  052009!
10/02/2009    8202/11/1986 22040403281111102110/02/200906/02/20095509/02/20090!
 11              5611222009!
14/02/2009    9127/08/1942 66040403271112102114/02/200913/02/20095514/02/20090!
 11              5611222009!
02/12/2008   59105/12/1936 72040404271111104116/09/200806/09/20085517/09/20080!
 11               7  052008!
04/12/2008   60105/12/2002  60404042611612  104/12/200802/12/200855          5!
 12              67  052008!
10/12/2008   61128/04/1987 210404042811112  110/12/200810/12/200855          5!
 11              5611222008!
11/12/2008   62215/02/1982 260404042411212  111/12/200803/12/200855          5!
 12              8414022008!
19/12/2008   63228/09/1953 550404042712112  819/12/200812/12/20085514/11/20080!
 11              51  052008!
24/12/2008   64220/11/1939 69040404271111105124/12/200825/12/20083112/12/20082!
 21              5611212008!
25/12/2008   65101/02/1980 280404042811212  124/12/200822/12/200855          5!
 12              8414022008!
25/12/2008   66230/10/1955 53040404271111101125/12/200823/12/20085525/12/20080!
 11              5611222008!
05/01/2009    1130/04/1963 45040404241131106105/01/200903/01/20095505/01/20090!
 22              8414022009!
20/01/2009    3207/02/1963 450404042811112  120/01/200919/01/200955          5!
 11              17  052009!
28/01/2009    4231/08/1961 47040404211111108128/01/200922/01/20091120/01/20093!
 21              8411212009!
05/02/2009    5122/04/1959 49040404281121106105/02/200929/01/20095502/02/20090!
 22              8414022009!
14/11/2008   53218/11/1951 57040405271121102114/11/200813/11/20080012/11/20080!
 12              8414022008!
04/12/2008   57103/03/1958 500404052811112  104/12/200828/11/20085501/12/20080!
 11              5611222008!
05/12/2008   58108/04/1984 240404052811112  105/12/200801/12/20085502/12/20080!
 11              5611222008!
22/12/2008   59124/09/1935 73040405271111102422/12/200817/12/20081104/12/20083!
 21             11211212008!
06/01/2009    1114/09/1998 100404052311112  106/01/200902/01/200955          5!
 11              60 5422009!
25/02/2009   10217/01/1961 48040405281111102125/02/200917/02/20092114/02/20090!
 11              5611212009!
07/01/2009    2108/02/2005  30404052611112  107/01/200906/01/200955          5!
 11              60 5722009!
09/01/2009    3118/09/1955 53040405281111101509/01/200906/01/20095508/01/20090!
 11              5611222009!
13/01/2009    4215/03/1986 220404052311112  113/01/200906/01/20095509/01/20090!
 11              5611222009!
17/01/2009    5218/07/2000  80404052311112  117/01/200913/01/200955          5!
 11              60 5422009!
10/02/2009    6212/12/1957 51040405211111102410/02/200903/02/20095506/02/20093!
 11              8411242009!
14/02/2009    7205/08/1973 35040405281111102114/02/200909/02/20092105/02/20093!
 21              16  052009!
14/02/2009    8101/01/1940 69040405271111102214/02/200911/02/20095513/02/20094!
 11              6014012009!
21/02/2009    9208/10/2000  80404052311112  121/02/200917/02/200955          5!
 11              90 5422009!
02/12/2008  102218/02/1947 61040406271121106202/12/200829/11/20085501/12/20080!
 22              8414022008!
02/12/2008  103208/12/1935 73040406271161106403/12/200828/11/20085529/11/20083!
 22              36  032008!
16/12/2008  104103/05/1975 33040406241161106316/12/200810/12/20085511/12/20080!
 22              8414022008!
17/12/2008  105104/01/1997 110404062311612  117/12/200816/12/200855          5!
 32              8414022008!
19/12/2008  106225/04/1941 67040406271111102119/12/200815/12/20085517/12/20083!
 11              8411212008!
19/12/2008  107130/10/1973 35040406281111102619/12/200816/12/20080016/12/20080!
 11              25  052008!
20/12/2008  108118/03/1996 120404062311112  120/12/200815/12/200855          5!
 11              60 5422008!
23/12/2008  109205/01/1940 69040406271111102423/12/200819/12/20085522/12/20080!
 11              8411222008!
23/12/2008  110226/09/1939 69040406271111102423/12/200819/12/20085520/12/20084!
 21              5611212008!
25/12/2008  111208/08/1938 700404062711112  126/12/200819/12/200855          5!
 11              5611222008!
25/12/2008  112105/06/2002  60404062311112  126/12/200823/12/200855          5!
 11              60 5422008!
30/10/2008   91129/11/1960 47040406211121106430/10/200820/10/20085526/10/20080!
 22              8411332008!
27/12/2008    1211/01/1953 55040407271112102227/12/200827/12/20085524/12/20081!
 11              5611212008!
05/12/2008   83202/09/1937 71040407271111105405/12/200802/12/20085503/12/20083!
 21              5611212008!
19/12/2008   84110/12/1933 75040407271111105419/12/200815/12/20085518/12/20080!
 21              5611222008!
20/12/2008   85110/08/1999  90404072311112  120/12/200818/12/200855          5!
 13              60 5422008!
20/12/2008   86120/04/1960 48040407241111102420/12/200819/12/20085520/12/20080!
 11              56  032008!
31/01/2009   10220/12/1998 100404072311112  131/01/200927/01/200955          5!
 11              60 5422009!
24/02/2009   11201/01/1933 76040407271111102420/02/200916/02/20095518/02/20090!
 11              5611222009!
25/02/2009   13130/04/2002  60404072311112  125/02/200921/02/200955          5!
 11              60 5422009!
25/02/2009   14116/12/2003  50404072311112  125/02/200920/02/200955          5!
 11              60 5422009!
09/01/2009    2108/01/1947 620404072711112  109/01/200907/01/200955          5!
 11              5611222009!
10/01/2009    3207/04/1996 120404072311112  110/01/200906/01/200955          5!
 11              60 5422009!
13/01/2009    4228/03/1954 540404072711112  113/01/200910/01/200955          5!
 11              5611222009!
13/01/2009    5102/02/1938 70040407271111102413/01/200910/01/20095512/01/20090!
 11               8  052009!
20/01/2009    6110/01/1985 24040407281111102120/01/200919/01/20095520/01/20090!
 11              8411222009!
23/01/2009    7108/11/1960 48040407281112101423/01/200919/01/20095520/01/20090!
 11              5611222009!
23/01/2009    8218/08/1970 380404072811112  123/01/200921/01/200955          5!
 11              5611222009!
27/01/2009    9128/07/1972 36040407281111102327/01/200921/01/20095524/01/20091!
 11              5611212009!
01/12/2008   46203/07/1966 42040408281111101101/12/200826/11/20085520/11/20080!
 11              5611222008!
03/12/2008   47115/04/1955 53040408241121106303/12/200801/12/20085503/12/20080!
 22              8414022008!
12/12/2008   48125/09/1967 41040408281111102112/12/200810/12/20085512/12/20080!
 11              5611222008!
17/12/2008   49209/08/1998 100404082311112  117/12/200811/12/200855          5!
 11              60 5422008!
19/12/2008   50226/02/1966 42040408221111110320/12/200817/12/20080019/12/20080!
 11              56 6932008!
16/01/2009    1212/01/1971 380404082811112  116/01/200914/01/20095515/01/20090!
 11              5611222009!
29/01/2009    2202/08/1998 100404082311112  129/01/200922/01/200955          5!
 11              60 5422009!
28/11/2008   85103/10/1997 110404092511112  128/11/200824/11/200855          5!
 11              5611222008!
04/12/2008   86226/05/1960 48040409281111101105/12/200801/12/20085503/12/20080!
 11              5611222008!
12/12/2008   87110/03/1955 53040409211111102112/12/200809/12/20080005/12/20080!
 21              5611222008!
12/12/2008   88123/12/1964 44040409281211105212/12/200810/12/20085512/12/20080!
 21              5611222008!
12/12/2008   89224/07/1975 33040409281111102113/12/200809/12/20085512/12/20080!
 11              5611222008!
16/12/2008   90107/08/1993 150404092311112  117/12/200816/12/200855          5!
 11              5611222008!
19/12/2008   91116/11/1952 560404092411612  419/12/200820/11/20085522/11/20080!
 12              8414022008!
19/12/2008   92201/01/1930 79040409271111102120/12/200816/12/20085518/12/20080!
 21              5611222008!
23/12/2008   93226/09/1977 31040409241161106124/12/200815/12/20085517/12/20080!
 22              8414022008!
30/12/2008    1122/02/1969 39040411211111102130/12/200826/12/20085528/12/20083!
 21              5611222008!
16/12/2008   36215/11/1952 56040411271111102416/12/200810/12/20085513/12/20080!
 21              5611222008!
09/01/2009    2124/01/1954 54040411211111102409/01/200905/01/20095506/01/20090!
 11              56 3352009!
12/01/2009    3131/05/1973 350404112811112  112/01/200909/01/200955          5!
 11              5611222009!
13/01/2009    4201/04/1941 67040411271121110413/01/200912/01/20095513/01/20090!
 12              8414022009!
21/02/2009    5220/06/1980 280404112411612  121/01/200916/01/200955          5!
 12              8414022009!
22/01/2009    6110/09/1972 36040411281161106322/01/200917/01/20095521/01/20090!
 22              8411852009!
14/02/2009    7110/11/1942 660404112711112  114/02/200911/02/200955          5!
 11              5611222009!
23/02/2009    8221/03/1951 57040411271111104423/02/200913/02/20090013/02/20090!
 11              5611222009!
24/02/2009    9128/10/1958 500404112811112  424/02/200909/02/20095510/02/20090!
 11              5611222009!
02/12/2008   53214/03/1955 53040412271161106 02/12/200826/11/20085529/11/20081!
 22              8414012008!
18/12/2008   54225/06/1955 53040412281111102218/12/200811/12/20081111/12/20082!
 21              5611212008!
22/12/2008   55229/12/1958 50040412241111102422/12/200816/12/20085517/12/20081!
 21              5611212008!
23/12/2008   56212/12/1955 53040412241111102123/12/200819/12/20081118/12/20080!
 21              8411212008!
10/01/2009    1205/03/1944 64040412271111102210/01/200905/01/20095508/01/20090!
 11               3  052009!
18/11/2008   55209/08/1955 530404132711112  118/11/200814/11/200855          5!
 11              5611222008!
05/12/2008   56110/09/1984 24040413281111102105/12/200804/12/20085505/12/20080!
 11              5611222008!
05/12/2008   57129/12/1965 42040413221111101105/12/200826/11/20085505/12/20080!
 11              5611222008!
10/12/2008   58224/10/1993 150404132311112  110/12/200802/12/200855          5!
 13              60 5422008!
10/12/2008   59220/12/1993 140404132311112  110/12/200802/12/200855          5!
 13              60 5422008!
10/12/2008   60224/11/1998 100404132311112  110/12/200805/12/200855          5!
 11              60 5422008!
17/12/2008   61205/06/1997 110404132311112  117/12/200812/12/200855          5!
 11              60 5422008!
19/12/2008   62223/05/1961 47040413281111102119/12/200816/12/20085518/12/20082!
 21              5611222008!
20/12/2008   63206/07/1999  90404132311112  120/12/200817/12/200855          5!
 13              60 5422008!
23/12/2008   64227/09/1977 31040413221211102124/12/200820/12/20085519/12/20084!
 11              5611222008!
24/12/2008   65230/11/1975 33040413281111102124/12/200816/12/200855          5!
 11              5611222008!
25/12/2008   66110/05/1998 100404132311112  126/12/200822/12/200855          5!
 11              60 5422008!
25/12/2008   67209/06/2000  80404132311112  126/12/200822/12/200855          5!
 11              60 5422008!
03/07/2009   47101/01/1986 23050510    6 102 09/04/2009                       !
 22              8414022009!
04/04/2007   19221/07/1974 32070702211 11102327/04/200724/04/2007  29/03/20070!
 11                   22007!
24/02/2010   13218/06/1968 41070702    6 102 24/02/2010            24/02/20100!
 22              8414022010!
24/02/2010   14220/06/1943 66070702    6 102 20/02/2010            20/02/20100!
 22              8414022010!
24/02/2010   15101/01/1975 35070702    6 102 20/02/2010            20/02/20100!
 22              8414022010!
24/02/2010   16201/01/1950 60070702    6 102 20/02/2010            20/02/20100!
 22              8414022010!
26/09/2007   31115/02/1959 48070710281 11104320/09/200719/09/2007  20/09/20070!
 21              5611222007!
04/07/2009  184207/06/1949 60080801171 11102226/06/2009            27/06/20090!
 11              5611222009!
08/10/2009  277102/06/1976 33080801    1 2   13/10/2009                       !
  1              8411222009!
19/04/2010   37124/09/1973 36080803    2 102 20/04/2010            23/04/20100!
  2              84  052010!
06/12/2010  100217/10/1976 34080807    6 1   06/12/2010            11/11/20100!
 22              8414022010!
18/11/2009  107212/07/2001  8080808    2 2   19/11/2009                       !
  2              8414022009!
27/11/2010  141124/03/1988 22080809    3 102 28/11/2010            24/11/20104!
 12             11214012010!
10/04/2010   55205/08/1982 27080809    6 2   10/04/2010                       !
  2              8414022010!
02/10/2010  124107/08/1981 29080810    3 102 26/09/2010            21/09/20101!
 22              8414042010!
08/05/2009   84110/03/1983 26090911281 61104121/05/2009            21/05/20090!
 12              8414022009!
21/05/2009   86212/12/1992 16090911281 71102121/05/2009            20/05/20090!
 12              8411222009!
26/05/2009   89120/10/2006  2090911261 122  127/05/2009                       !
 11              5611222009!
26/05/2009   90115/12/1997 11090911231 112  127/05/2009            22/05/20090!
 21              5611222009!
29/05/2009   91101/01/2004  5090911261 11107123/05/2009            22/05/20095!
 11              5611222009!
20/06/2007   47101/01/1980 27101013281 11102120/06/2007          1120/06/2007 !
 11              60 5412007!
19/11/2007  108201/01/1986 21101015281111104921/11/2007          3119/11/2007 !
 21              8411212007!
05/08/2009   37105/06/1976 33111107281 11102105/08/2009          1131/07/20091!
 21              5611242009!
17/01/2009   13102/08/1970 38111109241 21102117/01/2009            11/01/20090!
 12              8414022009!
06/08/2009   38126/03/1970 39111110211 112  107/08/2009            06/08/20090!
 11              5611222009!
08/02/2009    7111/03/1983 25111111281 11102108/02/2009          3105/02/20093!
 11              5611212009!
30/10/2010   64101/01/1956 54121216271131102129/09/2010            21/09/20102!
 22              8414012010!
23/09/2010   71228/11/1968 41121217221111102126/08/2010          0025/08/2010 !
  1              5611222010!
14/09/2010  106115/01/1988 22131302181111101116/09/2010          0008/09/2010 !
 11              5611222010!
28/09/2010   78101/01/1936 74131303171 11102118/10/2010          00           !
  1              5611222010!
01/07/2010   53201/01/1977 33131303181 21102102/07/2010          0002/07/2010 !
  2              8414022010!
26/06/2009    1123/03/1936 73131305271111102103/07/2009          0002/07/2009 !
 11              5611222009!
03/07/2009   52109/02/1991 181313062811122  103/07/2009          0023/06/2009 !
 11              5611222009!
26/06/2009   54112/04/1994 151313072311122  103/07/2009          55           !
 11              5611222009!
26/06/2009   57104/03/1971 38131307281111101102/07/2009          0001/07/2009 !
 11              5611222009!
03/07/2009   57114/05/1965 44131309281111104130/06/2009          3103/07/2009 !
 11              5611222009!
26/06/2009   58115/01/1961 48131309181111102102/07/2009          1101/07/2009 !
 21              5611222009!
03/07/2009   67105/02/1950 59131312271111103104/07/2009          0008/06/2009 !
 11              5611222009!
02/07/2009   86115/01/1925 84131314271111102402/07/2009          0001/07/2009 !
 11                   22009!
04/07/2009   64115/10/1929 79131315271111102104/07/2009          0023/06/2009 !
 21              5611222009!
06/07/2009 9066108/06/1963 46010111    2 102 06/07/2009            07/07/20090!
 22              8414022009!
04/04/2006 6035117/04/1964 41010113281 11101118/03/2006            24/03/20061!
 21              60  752006!
03/08/2009  119214/03/1972 37020206181 11101103/08/2009            01/08/20090!
 11              5611222009!
19/01/2009    2213/08/1998 100404122311112  120/01/200919/01/200955          5!
 11              60 5422009!
26/01/2006   14107/04/1966 39050503281111101106/01/2006                      0!
  1              60 5422006!
27/09/2006  326215/10/1963 42060613241 21106127/09/2006            02/09/20061!
 22              90 6612006!
14/01/2006    1112/05/1979 260707011   1 102114/01/2006          3113/01/20063!
  1              60   52006!
03/07/2009  176122/02/1990 19080801181 112  321/06/2009            20/06/20090!
 11              5611222009!
19/05/2009   34201/01/1980 29090902281 112  120/05/2009            14/05/20090!
 11              5611222009!
20/01/2006    4102/01/1960 46111111221 112  120/01/200618/01/2006            0!
 11              60 5422006!
25/06/2009   33215/01/1994 15131310231111102130/04/200928/04/20090030/04/2009 !
 11              5611242009!
14/01/2006    5117/06/1996  91414062311122   09/01/200608/01/2006  09/01/20060!
 11              60 5422006!
01/04/2006 6026225/05/1985 2001011128  2 105124/03/2006            24/03/20061!
 22                   32006!
21/08/2009 9081116/09/1986 22010111    2 101 21/08/2009            22/08/20090!
 12              8414022009!
07/08/2009  122112/04/1968 41020206181 11101107/08/2009            05/08/20090!
 11              5611222009!
17/01/2009    4211/08/2000  80404132311112  117/01/200913/01/200955          5!
 13              60 5422009!
03/02/2006   10215/01/1996 100707011   1 2  104/02/2006                       !
 11                   52006!
01/07/2009   77213/05/1967 42080809281 11101125/06/2009            22/06/20090!
 11              5611222009!
09/01/2006    3111/02/1976 29111109241111102209/01/200606/01/2006            3!
 21             120   52006!
23/07/2009   51115/01/1930 79131317271 11102423/07/2009          1122/07/2009 !
 11              5611212009!
20/01/2006    5117/06/1961 44141402181211102 09/01/200605/01/2006  06/01/20062!
 21              17   32006!
18/06/2008    1110/02/1968 40161602111112101119/06/2008          0003/06/20080!
 13              5611222008!
02/07/2009 9047221/08/1956 52010109271 11105109/07/2009            06/07/20091!
 21              5611242009!
11/04/2006 6097202/12/1979 260101142   4 104 30/03/2006            05/04/20061!
 12                   32006!
17/07/2009  162120/04/1977 32020207181 61101119/07/2009            18/07/20090!
 12              8414022009!
12/03/2009   17113/09/1957 510404092412212  112/03/200911/03/200955          5!
 12              8414022009!
17/03/2006    1122/03/1967 39050501181211102117/03/200617/03/2006            2!
 21              60 6622006!
25/02/2006   67125/01/1951 550707062   6 2  127/02/2006            27/02/20060!
 12                   22006!
22/07/2009   83204/04/1987 22080809281 11102117/07/2009            18/07/20090!
 11              5611222009!
22/03/2006   17210/08/1952 53111109241121102123/03/2006                      2!
 22             120   52006!
08/07/2009   54111/07/1956 53131306281 11106908/07/2009          3108/07/2009 !
 21                   32009!
25/02/2006   11126/05/1956 491414062811112  418/01/200611/01/2006             !
 11              60 5422006!
10/04/2009    8122/06/1962 46161604211131104111/04/200907/04/20091110/04/20091!
12284            8414042009!
14/11/2009 9094125/03/1985 24010111281 11101105/11/2009            09/10/20090!
 11              5611222009!
20/07/2006 6087218/03/1970 360101132   3 102 18/07/2006            12/07/20061!
 22             13515042006!
26/12/2009    1106/07/1978 31020206181 11102126/12/2009            14/12/20090!
 11              5611222009!
06/02/2010    3202/11/1944 65040411271111102306/02/201003/02/20105504/02/20104!
 21              5611222010!
25/01/2006    6201/01/1952 54040412271 112  125/01/200624/01/2006             !
 21              74 5422006!
06/07/2006   44212/04/1980 260505062811112  106/07/2006                       !
 11              60 5422006!
22/06/2006   68108/04/1963 43070702211 11102122/06/200622/06/20060019/06/20060!
  1                   22006!
01/02/2010   11121/07/1980 29080807281 112  101/02/2010                       !
  1              8411222010!
10/07/2007   32103/10/1978 28111106281 31102110/07/2007          2127/06/2007 !
 22             12015012007!
23/03/2010   11215/01/1940 701313161711112  123/03/2010          0019/03/2010 !
 11              5611222010!
18/12/2006   92128/08/1973 33141404211112102130/11/200622/11/20060030/11/2006 !
 21              60 5422006!
12/08/2008   79130/06/1951 57030312271 11301312/08/200806/08/2008  06/08/20080!
 11              56   52008!
28/03/2009   24114/06/1963 45090907241 61106125/03/2009            26/03/20091!
 22              8414022009!
10/07/2008   76101/01/1964 441212162   6 1   03/09/2008          2123/08/2008 !
 12              84   52008!
13/06/2008   76210/09/1974 331313162411112  613/06/2008          55           !
 21              5611222008!
28/05/2009  107102/03/1959 50020203181 11102128/05/2009            23/05/20093!
 21              5611212009!
22/08/2008   89104/06/1980 28030308281111301123/08/200816/08/2008  18/08/20080!
 11              5611222008!
30/07/2009   94202/02/1994 15060602231111107101/08/200931/07/2009  01/08/20090!
 11              5611222009!
29/08/2008  162201/01/1965 43121201121 12101129/07/2008          0024/07/2008 !
 11              5611222008!
16/04/2008   46115/01/1932 761313162711112  116/04/2008          0009/04/2008 !
 11              5611222008!
16/08/2008  2002           72030301171 1 102 16/08/200814/08/20081114/08/2008 !
 11              84   42008!
22/07/2009   95221/02/1994 15060602131111107122/07/200922/07/2009  28/07/20090!
 11              5611222009!
07/04/2009   28104/10/2003  5090907261 112  908/04/2009                      5!
 11              5611222009!
15/09/2008  163106/01/1977 31121201111 112  104/08/2008            05/08/20080!
 11              5611222008!
26/03/2008   48105/08/1932 75131316171111102121/04/2008          0028/03/2008 !
 11              5611222008!
10/06/2009  113111/08/1970 38020203121 21103110/06/2009            05/06/20094!
 12              8414012009!
23/09/2008   51104/04/1942 66030318241111102423/09/200817/09/20081115/09/2008 !
 21              5611212008!
03/08/2009   96209/10/1985 23060602281111101104/08/200903/08/2009  03/08/20090!
 11              5611222009!
07/04/2009   29209/09/2003  5090907261 11107325/03/2009            26/03/20090!
 11              5611222009!
15/09/2008  163202/04/2002  6121201161 112  123/06/2008          55           !
 31              6010422008!
25/04/2008   49115/01/1938 701313162711112  124/05/2008          0017/04/2008 !
 11              5611222008!
03/06/2009  110221/10/1984 24020203181 12102303/06/2009            02/06/20094!
 21              5611212009!
08/08/2008   221           6603030317111 102 29/07/200825/07/20081125/07/2008 !
 11              5611212008!
02/08/2009   97228/01/1951 58060602281111101107/08/200905/08/2009  05/08/20090!
 11              5611222009!
10/05/2008   60115/01/1958 501313161811112  110/05/2008          0006/05/2008 !
 11              5611222008!
01/06/2009  109213/08/1968 40020203121 11102101/06/2009            29/05/20090!
 11              5611222009!
23/08/2008   55215/04/1958 50030305271111102123/08/200816/08/2008 018/08/2008 !
 11              5611222008!
09/08/2009   98113/05/1958 51060602281111101110/08/200909/08/20090009/08/20090!
 11              5611222009!
17/04/2009   32208/02/1986 23090907281 11102117/04/2009            16/04/20090!
 11              5611222009!
15/09/2008  166121/05/1983 25121201181 11102106/08/2008            08/08/20081!
 11              56   52008!
02/06/2009   85229/10/1968 40020209181 12101107/06/2009            03/06/20090!
 11              5611222009!
08/08/2008   87220/05/1958 5003030828111 102 09/08/200823/07/200800           !
 11              5611222008!
08/08/2009   99210/07/1958 51060602281111102110/08/200908/08/2009  10/08/20090!
 11              5611222009!
07/04/2009   65201/01/1964 45090915241 61106107/04/2009            02/04/20090!
 22              8414022009!
15/09/2008  169122/06/1950 58121201111 11302406/08/2008            12/08/20080!
 11              5611222008!
21/05/2008   66215/01/1983 251313162811112  121/05/2008          0007/05/2008 !
 11              5611222008!
06/06/2009   84104/04/1992 17020209181 61102104/06/2009            03/06/20090!
 22              8414022009!
15/08/2008   97102/06/1973 3503031428111 301 16/08/200808/08/20080009/08/2008 !
 11              5611222008!
10/08/2009  100118/06/1981 28060602281111102113/08/200910/08/20091111/08/20091!
 21              8411212009!
14/04/2009   31108/05/1943 65090907271 112  114/04/2009            13/04/2009 !
 11              8411222009!
15/09/2008  171101/01/1943 65121201171 11102111/08/2008            23/08/20080!
 11              5611222008!
10/05/2008   61215/01/1945 63131316271111104110/05/2008          0007/05/2008 !
 11              5611222008!
06/06/2009   80114/05/1983 26020209181 11106121/05/2009            25/05/2009 !
 21              5611212009!
19/08/2008   471           44030315181111102120/08/2008            27/07/20080!
 11               6   52008!
17/08/2009  101109/03/1971 38060602281111102118/08/200913/08/2009  14/08/20091!
 21              5611212009!
26/03/2009   13110/06/1964 44090910281 11102124/03/2009            25/03/20091!
 21              5611212009!
12/08/2008  172105/02/1982 26121201111 11102112/08/2008                      0!
 11              5611222008!
04/04/2008   45215/01/1937 71131316271111101116/04/2008          0007/04/2008 !
 13              5611222008!
06/06/2009   79109/01/1978 31020209181 12102121/05/2009            18/05/20090!
 11              5611222009!
18/08/2008   82230/06/1966 42030319281 122  118/08/200812/08/20080011/08/2008 !
 11              5611222008!
17/08/2009  102122/07/1992 17060602131121102118/08/200913/08/2009  13/08/20091!
 22              8414012009!
31/03/2009   15114/06/1968 40090910281 11102131/03/2009            29/03/20091!
 21              5611212009!
15/09/2008  173121/07/1969 39121201141 11102612/08/2008            15/08/20084!
 21              5611212008!
29/04/2008   57115/01/1962 46131316221111101129/04/2008          55           !
 13              5611222008!
14/10/2009 9095111/02/1967 42010111281 11101116/10/2009            09/10/20090!
 11              5611222009!
20/07/2006 6089225/05/1935 7101011328  2 101103/07/2006            07/07/20060!
 12              50   52006!
26/12/2009    2122/12/1966 43020206181 112  726/12/2009                       !
 11              8414422009!
06/01/2006    2201/01/1943 63040407271 61106406/01/200606/01/2006  05/01/20061!
 22              90 6612006!
16/02/2010    4120/05/1983 26040411281111102116/02/201013/02/20103113/02/20103!
 21              8411222010!
06/07/2006   42101/01/1969 37050506111111102106/07/2006                      1!
 21              60 5412006!
13/03/2006   23217/11/1958 47060612271111104114/03/200610/03/20062110/03/20061!
 21              60 5422006!
08/06/2006   62230/12/1965 40070702281 11102108/06/200608/06/20062106/06/20062!
 11                   12006!
01/02/2010   13101/02/1969 41080812211 112  117/02/2010                       !
  1              8411222010!
22/09/2007   58208/08/1993 14111110231 112  122/09/2007                       !
 11              60 5422007!
12/02/2010   13115/01/1990 201313162811112  112/02/2010          0030/01/2010 !
 11              5611222010!
06/11/2006   85106/05/1941 65141404271121102401/11/200618/12/2006  01/11/20060!
 12              90 6622006!
09/06/2009   87120/01/1950 59020205141 21102106/06/2009            03/06/20090!
 22              8414022009!
23/09/2008   54224/07/1952 56030310271111101124/09/200813/09/2008  16/09/20080!
 11              5611222008!
27/08/2009  103227/06/1984 25060602281111102125/08/200922/08/2009  24/08/20090!
 11              56 7552009!
02/04/2009   16125/12/1984 24090910281 11104102/04/2009            02/04/20093!
 11              2811242009!
15/09/2008  174127/10/1967 40121201111 11102113/02/2008          00           !
 11              5611222008!
10/05/2008   62115/01/1955 53131316181111102110/05/2008          0002/05/2008 !
 11              5611222008!
06/06/2009   86128/06/1991 17020205131 11101106/06/2009            03/06/20090!
 11              5611222009!
23/09/2008   94112/05/1969 39030312281 112   23/09/200808/09/2008  11/09/20080!
 11              5611222008!
29/08/2009  104223/02/1969 40060602281111102124/08/200920/08/2009  24/08/20090!
 11              5611222009!
31/03/2009   14201/01/1927 82090910271 112  931/03/2009                       !
 11              5611222009!
15/09/2008  175101/07/1964 44121201111 11102114/08/2008            18/08/20080!
 11              5611222008!
10/05/2008   63115/01/1963 45131316181111102110/05/2008          0002/05/2008 !
 11              5611222008!
23/09/2008   93122/09/1955 53030312141 11102224/09/200816/09/20080006/09/2008 !
 11              5611222008!
22/08/2009  105212/05/1949 60060602271111102125/08/200922/08/2009  25/08/20091!
 21              5611212009!
17/04/2009   18221/03/1989 20090910281 11102118/04/2009            15/04/20090!
 11              5611222009!
15/09/2008  178216/01/1950 58121201121 11102126/08/2008            21/08/20080!
 11              5611222008!
21/05/2008   68115/01/1944 64131316271111102121/05/2008          0017/05/2008 !
 11              5611222008!
26/05/2009   55101/01/1951 58020205121 11102125/05/2009            22/05/20091!
 21              10   32009!
23/09/2008   92217/05/1938 70030312271 11102224/03/200820/09/200811           !
 11              5611212008!
19/08/2009  202213/07/1985 24060613181111102119/08/200918/08/2009  19/08/20093!
 21              5611212009!
14/04/2009   17215/02/1996 13090910231 112  114/04/2009            11/04/20090!
 11              5611222009!
15/09/2008  179123/11/1969 38121201181 11102127/08/2008            30/08/20080!
 11              5611222008!
26/05/2008   71115/01/1961 47131316211111102126/05/2008          00           !
 11              5611252008!
28/05/2009   80115/04/1982 27020205181 11102125/08/2009            26/05/20090!
 21              5611222009!
23/09/2008  114228/10/1943 64030306271111102124/09/200820/09/2008  22/09/20080!
 11              5611222008!
31/08/2009  109101/08/1986 23060601181111102131/08/200923/08/2009  30/08/20090!
 11              5611222009!
09/04/2009   49201/01/1937 72090914271 11102909/04/2009            07/04/20090!
 21              56 4732009!
15/09/2008  180101/01/1917 91121201171 11102105/09/2008          4128/08/2008 !
 21              56   32008!
29/05/2008   72215/01/1957 51131316271111102129/05/2008          0023/05/2008 !
 11              5611222008!
23/09/2008  1132           27030306281111102123/09/200822/09/2008  22/09/20080!
 11             112   42008!
03/08/2009  178118/06/2004  50606131611112  103/08/200903/08/2009             !
 11              5611222009!
31/03/2009   46104/01/1992 17090914231 112  131/03/2009            30/03/20090!
 11              5611222009!
15/09/2008  181205/07/1946 62121201121 11102108/09/2008            15/08/20080!
 11              5611222008!
01/05/2008   74107/05/1985 23131316281111102106/06/2008          0016/05/2008 !
 11              5611222008!
25/05/2009   78227/01/1960 49020205181 122  125/05/2009            25/05/20090!
 11              5611222009!
26/09/2008  227119/04/1982 26030301181 11102126/09/200820/09/2008  19/09/20081!
 21              5611212008!
13/08/2009  179106/05/2007  20606132611112  113/08/200913/08/2009             !
 11              5611222009!
31/03/2009   44203/04/2006  2090914261 122  931/03/2009                       !
 11              56   62009!
15/09/2008  182211/07/1965 43121201181 11102309/09/2008            12/09/20084!
 11              5611212008!
06/06/2008   73215/01/1938 70131316271111102106/06/2008          0026/05/2008 !
 11                   52008!
26/09/2008  112121/10/1997 10030314231 112  127/09/200819/09/2008             !
  1              60 5422008!
22/08/2009  180120/02/1999 100606132311112  122/08/200920/08/2009             !
 11              5611222009!
31/03/2009   45122/03/1990 19090914231 11102127/03/2009            28/03/20091!
 21             112   42009!
15/09/2008  183223/01/1964 44121201121 11101112/09/2008            13/08/20080!
 11              5611222008!
06/06/2008   77115/01/1937 71131316271111102116/06/2008          0005/06/2008 !
 11              5611222008!
20/09/2008  226206/07/1999  9030301131 112  118/09/200805/09/20080015/09/2008 !
 11              5611222008!
30/07/2009  181104/10/1994 14060613231111102130/07/200927/07/2009  29/07/20090!
 11              5611222009!
30/03/2009   43201/01/1976 33090914271 11102127/03/2009            26/03/20092!
 11              5611212009!
15/09/2008  185126/09/1967 41121201111 11102107/08/2008            07/08/20080!
 11              5611222008!
26/06/2008   81119/09/1985 22131316281111102116/06/2008          1119/06/2008 !
 11              5611212008!
18/05/2009   72105/02/1955 54020205181 11102118/05/2009            16/05/2009 !
 21              6911212009!
11/08/2008   27216/12/1994 14030309231 21105111/08/200806/08/2008  11/08/20080!
 22              8414022008!
20/08/2009  182120/03/2003  60606132311112  120/08/200917/08/2009  18/08/20090!
 11              5611222009!
30/03/2009   42201/01/1966 43090914221 11102127/03/2009            26/03/20090!
 11              5611222009!
17/05/2008   67215/01/1927 81131316271111102121/05/2008          0016/05/2008 !
 11              5611222008!
14/10/2009 9096126/03/1954 55010111271 11101112/10/2009            14/10/20090!
 11              5611222009!
20/07/2006 6093214/10/1991 140101132   3 104 29/06/2006            27/06/20063!
 22                   32006!
26/12/2009    3203/02/1982 27020206181 11101126/12/2009            14/12/20090!
 11              5611222009!
06/01/2006    3101/01/1981 25040407211 112  106/01/200605/01/2006             !
  1              64 5422006!
19/02/2010    5217/03/1977 32040411281111102119/02/201015/02/20105516/02/20101!
 11              5611222010!
06/07/2006   43101/01/1995 110505062311112  106/07/200606/07/2006             !
 13              60 5422006!
18/01/2010    7128/12/1967 42080812281 11102321/01/2010          4114/01/2010 !
 11              5611212010!
21/09/2007   31206/03/1960 47111104221 11104521/09/2007          0005/09/2007 !
 11              5611222007!
12/02/2010   14115/01/1993 171313161811112  112/02/2010          0009/02/2010 !
 11              5611222010!
15/12/2006  145122/03/1966 40141402181111102107/12/200627/11/2006  29/11/20060!
 21              61 5422006!
20/09/2008  102110/04/1953 55030313241 11102120/09/200815/09/2008  17/09/20082!
 11              5611212008!
20/08/2009  183125/02/1958 51060613211111106120/08/200920/08/2009  20/08/20093!
 21              5611212009!
07/04/2009   48122/02/1999 10090914231 112  130/03/2009            31/03/20090!
 11              5611222009!
03/05/2008   58217/09/1973 34131316281111102103/05/2008          0003/05/2008 !
 11              5611222008!
15/05/2009   68211/09/1974 34020205181 11102115/05/2009            14/05/20090!
 11              5611222009!
26/08/2008   77126/02/1979 29030316281 112  126/08/200818/08/2008  19/08/20080!
 11              56   52008!
05/08/2009  184210/01/1984 25060613181112102105/08/200901/08/2009  05/08/20091!
 21              5611212009!
17/04/2009   55109/08/1967 41090914211 11102117/04/2009            16/04/20090!
 11              5611222009!
13/09/2008  105115/04/1981 27121202181 11102112/09/2008          3116/07/2008 !
 21              5611212008!
25/05/2008   53115/01/1940 68131316271111102125/04/2008          0016/04/2008 !
 11              5611222008!
04/06/2009   81213/09/1980 28020205121 212  314/04/2009            14/04/20090!
 12              8414022009!
26/08/2008   851           70030312241 11102227/08/200822/08/2008  25/08/20082!
 11              5611212008!
20/08/2009  185111/09/1985 230606132811112  120/08/200917/08/2009  19/08/20090!
 11              5611222009!
14/04/2009   54201/01/1938 71090914271 11102114/04/2009            09/04/20091!
 21              5611222009!
13/09/2008  101125/07/2001  7121202131 112  127/07/2008          55           !
 11              8411222008!
25/04/2008   52215/01/1952 56131316271111102104/07/2008          0012/04/2008 !
 11              5611222008!
02/06/2009   33119/06/1960 48020211181 21106103/06/2009            02/06/2009 !
 22              8414012009!
26/08/2008   86105/01/1929 79030312271 21102127/08/200821/08/2008  20/08/20080!
 22              8414022008!
08/08/2009  186201/01/1962 47060613221111102108/08/200906/08/2009  08/08/20091!
 21              5611212009!
14/04/2009   53131/07/1980 28090914281 11102114/04/2009            13/04/20091!
 21              56   62009!
09/09/2008   97201/01/1946 62121202171 11102104/09/2008            22/08/20083!
 11              5611222008!
25/04/2008   50215/01/1982 26131316281111102125/04/2008          0022/04/2008 !
 11              5611222008!
02/06/2009   32104/02/1988 21020211111 11101102/06/2009            30/05/20090!
 11              5611222009!
26/08/2008  104202/11/1937 70030306271111101327/08/200821/08/2008  25/08/20080!
 11              5611222008!
27/08/2009  187103/05/2006  30606131611112  117/08/200917/08/2009  19/08/20090!
 11              5611222009!
14/04/2009   23210/03/1936 73090914271 21102111/04/2009            13/04/20091!
 22              8414012009!
09/09/2008   95101/01/1963 45121202111 112  122/08/2008            25/08/20080!
 11              5611222008!
11/04/2008   42215/01/1938 70131316271111102112/04/2008          0011/04/2008 !
 11              5611222008!
30/05/2009   31101/04/1958 51020211141 11102129/05/2009            30/05/20090!
 11              5611222009!
26/08/2008   49110/01/1941 67030318271111302127/08/200821/08/20080020/08/2008 !
 11              5611222008!
07/08/2009  189113/02/1997 120606131311112  107/08/200906/08/2009             !
 11              5611222009!
11/04/2009   50201/01/1923 86090914271 11102111/04/2009            10/04/20090!
 11              5611222009!
09/09/2008   98201/01/1980 28121202111 11101104/09/2008            05/09/20080!
 11              5611222008!
05/04/2008   41110/05/1940 67131316271111102110/04/2008          1105/04/2008 !
 11              5611212008!
23/05/2009   64109/10/1987 21020204111 112  123/05/2009            22/05/20090!
 11              5611222009!
26/08/2008  105219/02/1979 29030306281 21106126/08/200820/08/20083123/08/20083!
 22              56   32008!
18/08/2009  190113/08/1959 500606132811112  118/08/200918/08/2009             !
 11              5611222009!
14/04/2009   52128/08/1930 78090914271 112  614/04/2009            09/04/20090!
 21              56 9452009!
09/09/2008   96101/01/1985 23121202181 11101127/08/2008            28/08/20080!
 11              5611222008!
01/04/2008   39124/09/1968 39131316241111102101/04/2008          0031/03/2008 !
 11              5611222008!
23/05/2009   65121/07/1979 29020204181 11105123/05/2009            23/05/20090!
 21              5611222009!
26/08/2008  106215/05/1955 53030306241121101127/08/200822/08/20080019/08/2008 !
 12              8414022008!
26/06/2009  192117/03/1984 25060613281111104112/06/200911/06/2009  12/06/20092!
 21              5611212009!
10/04/2009   51115/03/1948 61090904271 11102110/04/2009            09/04/20090!
 11              5611222009!
08/04/2008   40201/08/1936 71131316271111102108/04/2008          0003/04/2008 !
 11              5611222008!
05/06/2009   67119/10/1955 53020204181 11102106/06/2009            05/06/2009 !
 11              5611212009!
26/08/2008   90121/08/1985 230303082811112  118/08/200814/08/2008  15/08/20080!
 11              5611222008!
02/08/2009  193213/04/1980 29060613181111104102/08/200930/07/2009  02/08/20093!
 21              5611212009!
01/04/2009   47113/01/1999 10090904231 112  101/04/2009                       !
 11              5611222009!
09/09/2008   94126/02/1938 70121202171 11101121/08/2008            21/08/20080!
 11              5611222008!
25/04/2008   55222/05/1950 57131316271111102125/04/2008          1124/04/2008 !
 21              5611222008!
06/06/2009   66124/04/1962 47020204181 112  103/06/2009                       !
 11              5611222009!
26/08/2008   45210/02/1946 620303102711112  122/08/200815/08/2008  16/08/20080!
 11              5611222008!
10/08/2009  194112/07/1969 40060613281111104115/08/200914/08/2009  16/08/20092!
 21              5611212009!
28/04/2009   45101/01/1986 23090904241 11102128/03/2009            27/03/20091!
 11              5611222009!
21/04/2008   51115/01/1935 73131316271111102125/04/2008          2117/04/20083!
 21              5611212008!
18/11/2009 9097102/11/1963 46010111281 11101119/11/2009            17/11/20090!
 11              5611222009!
25/07/2006 6192201/01/1926 800101142   6 104 19/07/2006            18/07/20060!
 22              90 6622006!
26/12/2009    4214/04/1968 41020206181 11102526/12/2009            21/12/2009 !
 21              8411212009!
13/01/2006    4101/01/1991 15040407231 112  113/01/200609/01/2006  11/01/20060!
 13              60 5422006!
05/01/2010    1112/01/1961 490404122411212  105/01/201004/01/201055          5!
 12              8414022010!
08/07/2006   45217/03/1939 67050506271 11102308/07/200608/07/2006            0!
 11              60 5422006!
14/06/2006  161106/05/1927 79070703271 11102122/06/200622/06/20060020/06/20060!
 11                   22006!
04/02/2010   14127/07/1929 80080812271 11102406/02/2010          0004/02/2010 !
 11              5611222010!
20/09/2007   40119/09/1974 33111107281 11101120/09/2007            19/09/20071!
 21              6011212007!
15/01/2010    5115/01/1945 65131316171111102415/01/2010          3113/01/2010 !
 21              5611212010!
11/12/2006  144113/01/1963 43141402111111102107/12/200629/11/2006  01/12/20060!
 21              6012122006!
19/05/2009   62119/04/1986 23020204181 112  121/05/2009            21/05/20090!
 11              5611222009!
28/08/2008   46210/05/1962 460303102111112  126/08/200825/08/2008             !
  1              5611222008!
06/08/2009  195219/09/1971 37060613281111102106/08/200904/08/2009  06/08/20093!
 21              5611212009!
28/03/2009   44207/08/1999  9090904231 112  129/03/2009            30/03/20090!
 11              5611222009!
09/09/2008  100201/01/1993 15121202131 12104123/05/2008            25/05/20082!
 11              5611212008!
26/04/2008   56115/01/1980 28131316281111102126/04/2008          1126/04/2008 !
 21              5611222008!
21/05/2009   30212/05/1963 46020211181 112  125/05/2009            21/05/20090!
 11              5611222009!
28/08/2008   47118/05/1976 320303102811112  128/08/200825/08/20080025/08/2008 !
 11              5611222008!
12/08/2009  196112/04/1980 29060613181111102112/08/200911/08/2009  12/08/20092!
 21              5611212009!
28/03/2009   42215/02/1967 42090904281 11102128/03/2009            26/03/20093!
 11              8411222009!
24/07/2008  102101/01/1962 46121211    6 1   18/02/2008          0017/02/2008 !
 12              5611222008!
16/06/2008   80214/11/2000  71313162311112  116/06/2008          0014/06/2008 !
 13              5611222008!
13/06/2009  136201/01/1963 46020207181 11102810/06/2009            11/06/2009 !
 21              84 3532009!
28/08/2008   87106/05/1936 72030319271111102428/08/200826/08/20081111/08/2008 !
 11              5611212008!
09/08/2009  197126/03/1946 63060613171111105109/08/200907/08/2009  09/08/20093!
 21              5611212009!
28/03/2009   43106/10/1957 51090904281 112  101/04/2009            30/03/20090!
 11              5611222009!
24/07/2008  103101/01/1946 62121211281 21102317/02/2008          0017/02/2008 !
 12              5611222008!
19/05/2008   65216/10/1987 20131316281111102119/05/2008          1116/05/2008 !
 21              5611222008!
15/05/2009  137118/04/1953 56020207181 61102111/06/2009            03/06/20090!
 12              8414022009!
02/09/2008   51118/04/1970 38030315281111102102/09/200828/08/2008  30/08/20081!
 21              5611212008!
26/07/2009  198217/09/1976 320606131811112  126/07/200924/07/2009             !
 11              5611222009!
28/03/2009   41210/11/1967 41090904241 61104120/03/2009            14/03/20090!
 22              8414022009!
16/09/2008  114105/08/1951 57121211281 11102110/08/2008            30/07/20082!
 11              5611212008!
15/05/2008   64115/01/1980 28131316281111102115/05/2008          0014/05/2008 !
 21              5611222008!
08/06/2009  129101/01/1954 55020207111 11102104/06/2009            03/06/20090!
 11              5611222009!
02/09/2008   52216/06/1975 33030315281113102103/09/200818/08/2008  20/08/20081!
 11              5611212008!
25/08/2009  199119/04/1960 49060613181111102125/08/200924/08/2009  25/08/20091!
 21              5611212009!
30/03/2009   48201/01/1948 61090911271 11102227/03/2009            26/03/20094!
 21              5611232009!
16/09/2008  115101/01/1965 43121211281 112  121/08/2008          55           !
 11                   32008!
12/06/2008   83118/03/1975 33131316281111102920/06/2008          1112/06/20083!
 21              5611222008!
02/09/2008   48118/04/1989 19030310281111102102/09/200827/08/2008  30/08/20080!
 11              5611222008!
24/08/2009  200213/09/1960 480606132811112  124/08/200924/08/2009             !
 11              5611222009!
01/04/2009   46109/02/1957 52090904281 11104102/04/2009            01/04/20093!
 21              5611212009!
16/09/2008  116201/01/1998 10121211231 11104131/07/2008          55           !
 11              5611222008!
06/05/2008   75221/04/1987 21131316281111102106/06/2008          3103/05/2008 !
 21              5611212008!
09/06/2009   88121/05/1970 39020206181 51101109/04/2009            07/04/20090!
 11              6011222009!
02/09/2008  1071           46030306211111101102/09/200826/08/2008  29/08/20080!
 13              5611222008!
15/08/2009  201117/09/1945 63060613271111101115/08/200912/08/2009  15/08/20091!
 21              56   32009!
10/04/2009   50223/09/1976 32090904281 21102110/04/2009            10/04/20094!
 22              8414012009!
16/09/2008  117101/01/1994 14121211231 112  131/08/2008          55           !
 11              5611222008!
26/05/2008   79207/01/1938 70131316271111102128/05/2008          11           !
 21              5611222008!
06/06/2009   89110/02/1964 45020206181 612  709/06/2009                       !
 12              34   32009!
02/09/2008  1081           25030306211111102102/09/200829/08/2008  02/09/20080!
 21              5611222008!
29/07/2009  203213/02/1968 41060613281111102129/07/200927/07/2009  29/07/20093!
 21              5611212009!
12/04/2009   52201/01/1935 74090904271 11102912/04/2009            11/04/20091!
 21              8411212009!
16/09/2008  118225/06/1991 17121211231 11102119/08/2008            17/08/20081!
 11              5611212008!
19/05/2008   82216/05/1988 201313162311112  126/05/2008          0003/06/2008 !
 11              5611222008!
19/05/2009   74131/12/1961 47020206181 61102318/05/2009            18/05/20090!
 12              8414022009!
29/08/2008   91113/03/1974 34030308281111301130/08/200827/08/2008  28/08/20080!
 11              5611222008!
29/07/2009  204219/03/1972 37060613281111106129/07/200927/07/2009  29/07/20093!
 21              5611212009!
14/04/2009   54206/12/1962 46090904241 612  114/04/2009                       !
 12              8414022009!
16/09/2008  121101/01/1964 44121211281 11102115/09/2008          55           !
 11              5611232008!
01/04/2008   22109/10/1972 35131317281121102103/04/2008          0005/04/2008 !
 12              8414022008!
06/06/2009   85229/08/1985 23020206181 11102106/06/2009            03/06/20090!
 21              8411222009!
30/08/2008   50131/10/1978 29030318211111101130/08/200827/08/20080012/08/2008 !
 11              5611222008!
27/07/2009  205116/11/2006  20606132611112  127/07/200927/07/2009             !
 11              5611222009!
14/04/2009   55127/08/1980 28090904241 612  114/04/2009                       !
 12              8414022009!
16/09/2008  120101/01/1964 44121211281 11102110/08/2008            21/08/20084!
 11              5611212008!
03/06/2008   39214/07/1937 70131317271161102106/06/2008          0006/06/2008 !
 22              8414052008!
18/07/2006 6186129/09/1975 30010103181111101118/07/2006            26/07/20060!
 11              60 5422006!
04/12/2009 9098104/09/1993 16010111281 11101105/11/2009            05/11/20090!
 11              5611222009!
26/12/2009    5103/03/1975 34020206111 11102126/12/2009            21/12/2009 !
 21              8411212009!
13/01/2006    5101/01/1993 13040407231 112  113/01/200613/01/2006  05/01/20060!
 13              60 5422006!
09/01/2010    2212/04/2000  90404122311112  109/01/201005/01/201055          5!
 11              60 5422010!
12/07/2006   46206/09/1969 36050506281111102112/07/2006          4112/07/2006 !
 21              60 5412006!
13/06/2006  162125/11/1965 40070703211 11102108/06/200608/06/20060008/06/20060!
 11                   22006!
27/01/2010   11221/01/1964 46080812121 112  128/01/2010                       !
  1              5611222010!
18/09/2007   34118/12/1967 39111103181 11104119/09/2007          4112/09/20071!
 11                   32007!
19/01/2010    7122/10/1984 25131316281111102319/01/2010          1115/01/2010 !
 21              5611212010!
11/12/2006  143125/11/1987 19141402181112104102/12/200601/12/2006  04/12/20060!
 21             15012022006!
29/08/2008  103217/10/1980 27030314281111102129/08/200827/08/2008  16/08/20080!
 11              5611222008!
03/08/2009  206219/06/2003  60606132511112  103/08/200903/08/2009             !
 11              5611222009!
13/04/2009   53119/10/1970 38090904281 11102112/04/2009            11/04/20092!
 21              5611222009!
16/09/2008  119101/01/1949 59121211281 11102302/09/2008            05/09/20082!
 21              5611212008!
04/06/2008   36123/11/1965 42131317281121106104/06/2008          0030/05/2008 !
 12              8414022008!
02/06/2009   82210/07/1956 52020206181 11102202/06/2009            28/05/20090!
 11              5611222009!
29/08/2008   50116/06/1963 45030315281111302129/08/2008            21/08/20080!
 11              5611222008!
04/08/2009  207217/07/2004  50606131611112  104/08/200904/08/2009             !
 11              5611222009!
16/04/2009   58215/09/1964 44090904281 11106116/04/2009            16/04/20093!
 21              56   52009!
13/06/2008   42103/04/1976 32131317281121106113/06/2008          0011/06/2008 !
 22              8414022008!
06/06/2009   86222/07/1951 57020206171 11102206/06/2009            05/06/20092!
 21              84   42009!
03/09/2008  211222/03/1962 46030301141 21301129/08/200828/08/2008  30/08/20080!
 12              8414022008!
07/08/2009  208117/12/2001  70606132311112  107/08/200907/08/2009             !
 11              5611222009!
14/04/2009   57108/03/1943 66090904271 11102114/04/2009            14/04/20091!
 21              8411212009!
11/07/2008  102101/01/1939 69121210281 21102118/03/2008          0020/03/2008 !
 12              8414022008!
28/03/2008   15121/02/1938 70131317271121102228/03/2008          1126/03/2008 !
 22              8414012008!
10/06/2009   91108/07/1976 32020206181 11102110/06/2009            06/06/20094!
 21              5611212009!
28/08/2008   87110/12/1952 55030312221 21102327/08/200825/08/2008  26/08/20080!
 12              69   32008!
24/08/2009  209201/04/2003  60606131611112  124/08/200924/08/2009             !
 11              5611222009!
07/04/2009   49217/07/1980 28090904281 11104108/04/2009            27/03/20090!
 11              5611222009!
15/07/2008  104201/01/1995 13121210231 21107115/04/2008          0018/04/2008 !
 12              8414022008!
04/06/2008   38115/01/1963 451313172 1121102104/06/2008          0030/05/2008 !
 22              8414052008!
08/06/2009   87101/08/1974 34020206111 11102108/06/2009            08/06/20090!
 11             11211222009!
30/08/2008   82201/01/1928 80030316271 11102230/08/200825/08/2008  26/08/20083!
 11              5611212008!
26/06/2009  191113/04/1986 23060613181111104120/05/200919/05/2009  20/05/20091!
 21              5611212009!
11/04/2009   25101/01/1951 58090903271 11104209/04/2009            09/04/20091!
 11              5611212009!
17/07/2008  106101/01/1953 55121210    6 2   26/04/2008          0006/05/2008 !
 12              8414022008!
21/05/2008   60115/01/1973 35131312281121102121/05/2008          0021/05/2008 !
 12              8414022008!
26/05/2009   78102/11/1983 25020206121 11104126/05/2009            25/05/20092!
 21             10616012009!
05/09/2008   90101/06/1984 24030313281 11102105/09/200826/08/20082126/08/2008 !
 11              5611212008!
28/07/2009  210210/02/1968 41060613121121102128/07/200924/07/2009  28/07/20092!
 22              8414012009!
10/04/2009   24218/01/1948 61090903271 11102111/04/2009            09/04/20090!
 11              5611222009!
26/07/2008  110201/01/1965 431212102   6 1   04/07/2008          0001/07/2008 !
 12              8414022008!
30/04/2008   45108/07/1979 28131312241161106116/04/2008          0011/04/2008 !
 22              8414022008!
11/05/2009   72103/08/1972 36020206181 612  711/05/2009                       !
 12             11217522009!
05/09/2008   91104/02/1987 21030313231 11102105/09/200820/08/20081121/08/2008 !
 11              5611212008!
06/08/2009  211205/02/1963 46060613181121106106/08/200905/08/2009  06/08/20092!
 22              5611212009!
14/04/2009   27215/07/1933 75090903271 11102115/04/2009            10/04/20090!
 11              5611222009!
12/09/2008  117101/01/1951 57121210    6 1   28/05/2008          4123/05/2008 !
 12              8414012008!
01/04/2008   41115/01/1971 3713131224112 106103/04/2008          1103/03/2008 !
 22              8414022008!
19/05/2009   75217/12/1956 52020206181 11102119/05/2009            19/05/20090!
 11              44   32009!
05/09/2008   93201/10/1965 42030313181 11102105/09/200827/08/2008  28/08/20081!
 11              5611212008!
25/08/2009  213103/10/1977 31060613181121101125/08/200916/08/2009  18/08/20091!
 22              8414012009!
14/04/2009   26201/08/1949 59090903271 112  114/04/2009                       !
 11              5611222009!
09/09/2008  120212/06/2002  6121210261 122  109/09/2008          55           !
 11              60 5422008!
22/05/2009   77107/05/1948 61020206181 11106122/05/2009            21/05/20093!
 21              21   32009!
05/09/2008   92118/02/1982 26030313281 12102105/09/200803/09/2008  04/09/20081!
 21              5611212008!
25/08/2009  214110/03/1960 49060613281121106125/08/200919/08/2009  21/08/20091!
 22              8414012009!
31/03/2009   23201/01/1936 73090903271 11102131/03/2009            28/03/20090!
 11              5611222009!
09/09/2008  121103/09/1995 13121210231 112  109/09/2008          55           !
 11              60 5422008!
26/06/2008   92206/04/1955 53131302141161102418/06/2008          0019/05/2008 !
 12              8414022008!
01/06/2009   81128/03/1955 54020206111 11102101/06/2009            29/05/20092!
 21              8411212009!
05/09/2008   94122/11/1962 45030313181 11302105/09/200801/09/2008  03/09/20081!
 11              5611212008!
17/08/2009  215215/12/1977 31060613281161101117/08/200913/08/2009  17/08/20090!
 12              8414022009!
17/04/2009   25101/01/1987 22090902181 11102117/04/2009            14/04/20092!
 21              5611242009!
10/09/2008  116201/01/1972 36121210281 11101116/07/2008          0016/07/2008 !
 11              5611222008!
23/05/2008   44115/01/1975 33131315281112106122/05/2008          1122/05/2008 !
 21              5611222008!
24/07/2006 6187207/09/1984 21010103181111104119/07/2006            19/07/20060!
 11              27   32006!
04/12/2009 9101225/06/1973 36010111281 11102123/11/2009            23/11/20091!
 21              5611212009!
26/12/2009    6213/04/1965 44020206121 11102126/12/2009            25/12/2009 !
 21              5611212009!
09/01/2010    3127/12/1998 110404122311112  109/01/201005/01/201055          5!
 13              60 5422010!
21/07/2006   48213/03/2000  60505062611112  121/07/2006                       !
 11              60 5422006!
13/06/2006  160225/11/1969 36070703281 11101108/06/200608/06/20060006/06/20060!
 11                   22006!
25/01/2010   10114/04/1995 14080812151 112  127/01/2010                       !
  1              5611222010!
18/09/2007   23214/06/1967 40111108281 112  112/09/2007          0017/09/2007 !
 11              56 5422007!
06/01/2010    2206/05/1979 30131316281111102106/01/2010          1105/01/2010 !
 11              5611212010!
15/12/2006  101115/03/1975 31141405281171102107/07/200606/07/2006  07/07/20061!
 22              83 7012006!
02/06/2009   83118/04/1987 22020206181 11101102/06/2009            01/06/20090!
 11              5611222009!
05/09/2008   95110/05/1988 20030313231 11102105/09/200826/08/20083128/08/2008 !
 11              5611212008!
03/08/2009   95119/01/1931 78060603271111102108/08/200903/08/2009  07/08/20092!
 21              5611212009!
03/04/2009   21114/02/1988 21090902181 11102104/04/2009            04/04/20091!
 21              5611212009!
17/09/2008  118217/08/1943 65121210281 11102121/08/2008          1119/07/2008 !
 21              5611212008!
16/04/2008   32215/01/1978 301313152211112  116/04/2008          0016/04/2008 !
 13              5611222008!
27/05/2009   79119/08/1982 26020206121 11102127/05/2009            25/05/20090!
 11              5611222009!
05/09/2008   96105/09/1968 40030313281 11302105/09/200827/08/20083128/08/2008 !
 21              8411212008!
04/08/2009   96103/06/1972 37060603281111101104/08/200904/08/2009  04/08/20091!
 11              5611212009!
03/04/2009   23201/03/1937 72090902171 61106103/04/2009            04/04/20091!
 22              8414012009!
12/09/2008  119112/06/1941 67121210271 11104127/08/2008          0019/08/2008 !
 21                   32008!
16/04/2008   81113/11/1960 47131302141161106103/05/2008          2105/04/2008 !
 22              8414042008!
20/05/2009   76204/06/1978 30020206121 112  120/05/2009                       !
 11              5611222009!
05/09/2008   97204/10/1953 54030313211 11102105/09/200803/09/20080004/09/2009 !
 21                   32008!
16/08/2009   97202/01/1979 30060603281121102116/08/200916/08/2009  13/08/20091!
 22              8414012009!
03/04/2009   22129/01/1956 53090902141 61106103/04/2009            31/03/20090!
 22              8414022009!
17/09/2008   60124/02/1985 23121205181 11102128/08/2008          3129/08/2008 !
 21              5611212008!
21/07/2008   59131/07/1967 401313122811212  121/05/2008          55           !
 22              8414022008!
30/04/2009   88222/09/1956 52020210111 11102130/04/2009            23/04/20090!
 21              5611222009!
05/09/2008   98227/09/1957 50030313281 11102105/09/200819/08/2008  19/08/20080!
 11              5611222008!
03/04/2009   43101/01/1935 74090906271 11104427/03/2009            27/03/20092!
 21                   32009!
17/09/2008   61101/01/1960 48121205111 11104104/09/2008            04/09/20084!
 11              56   32008!
29/03/2008   16215/01/1940 68131317271121106129/03/2008          3128/03/2008 !
 22              8414012008!
27/04/2009   84115/09/1944 64020210171 11102127/04/2009            24/04/20090!
 21              5611222009!
31/03/2009   42201/01/1941 68090906271 11106425/03/2009            24/03/20093!
 21              5611212009!
17/09/2008   62103/07/1968 40121205181 11102705/09/2008          0029/08/2008 !
 21              5611222008!
26/06/2008   35115/01/1984 24131317281161106104/06/2008          1102/06/2008 !
 22              8414012008!
24/04/2009   83101/02/1961 48020210111 11102124/04/2009            22/04/20090!
 21              5611222009!
05/09/2008   78110/06/1955 53030316211 11102126/08/200826/08/2008  27/08/20083!
 21              5611212008!
30/03/2009   41201/01/1960 49090906281 61102228/03/2009            26/03/20090!
 12              8414022009!
02/06/2008   47115/08/1978 291313152111112  106/06/2008          0022/05/2008 !
 13              5611222008!
16/05/2009  102129/12/1984 24020210121 11102118/05/2009            13/05/20092!
 21              5611212009!
05/09/2008   79201/02/1986 22030316181 22102105/09/200828/08/20080029/08/20080!
 22             11214022008!
07/08/2009   45101/10/1964 44060612111111101105/08/200905/08/20090004/08/2009 !
 11              5611222009!
01/04/2009   44201/01/1981 28090906281 11104101/04/2009            01/04/20090!
 11              5611222009!
17/09/2008   90112/07/2002  6121213261 112  105/07/2008          0015/07/2008 !
 11              60 5422008!
14/06/2008   89119/09/1975 32131301111151102130/11/2007          2124/11/2007 !
 21              5611212007!
14/05/2009  100215/02/1936 73020210171 11102314/05/2009            11/05/20090!
 21              5611222009!
05/09/2008  109215/11/1989 18030306281111102122/08/200822/08/20081123/08/2008 !
 11              8411212008!
19/08/2009   46109/05/1966 43060612111111101119/08/200919/08/20090011/08/2009 !
 11              5611222009!
07/04/2009   46101/01/1963 46090906281 112  908/04/2009            12/03/20090!
 11              5611222009!
26/04/2008   96115/01/1954 54131301141161106626/01/2008          1125/12/2007 !
 22              8414022008!
13/05/2009   89218/04/1983 26020210181 11102113/05/2009            13/05/20090!
 21              5611222009!
05/09/2008   80227/11/1980 27030316281 11102105/09/200802/09/2008  30/08/20080!
 11              5611222008!
22/08/2009   47202/06/1986 23060612181111102122/08/200922/08/20090017/08/2009 !
 11              5611222009!
13/04/2009   49101/01/1988 21090906281 11102915/04/2009            24/03/20090!
 11              5611222009!
17/09/2008   92106/02/2002  6121213261 112  103/09/2008          0003/09/2008 !
 11              5611222008!
12/08/2008   68121/11/1978 29131308281 112  112/08/2008          55           !
 21              5611222008!
05/09/2008   22113/12/1980 27030317281111102106/09/200804/09/2008  03/09/20081!
 11              5611212008!
28/08/2009   48117/10/1987 210606121111112  128/08/200928/08/2009             !
 11              5611222009!
13/04/2009   48101/01/1963 46090906281 11102915/04/2009            12/04/20090!
 21              5611222009!
17/09/2008   77110/10/1995 12121213231 112  127/07/2008          0028/06/2008 !
 11              5611222008!
24/07/2006 6188207/05/1991 15010103231111102130/06/2006            30/06/20061!
 21              60 5422006!
04/12/2009 9102201/12/1986 23010111281 11104126/11/2009            26/11/20090!
 21              5611222009!
26/12/2009    7121/01/1978 31020206181 51101726/12/2009            25/07/20090!
 12              8417522009!
20/01/2006    7201/01/1992 14040407231 112  120/01/200614/01/2006             !
 21              60 5422006!
12/01/2010    4117/08/1983 26040412281113102112/01/201008/01/20105511/01/20100!
 11              8411222010!
03/03/2006   24214/01/1999  70606122111112  106/03/200604/03/2006             !
 11              60 5422006!
08/06/2006  159101/02/1997  9070703231 112  108/06/200608/06/20060006/06/20060!
 13                   22006!
21/01/2010    9215/06/1943 66080812171 112  122/01/2010                       !
  1              8411222010!
18/09/2007   62118/07/1999  8111105231 11107119/09/2007          0011/09/2007 !
 11              60 5422007!
12/02/2010   15115/01/1941 69131316271111102312/02/2010          3109/02/2010 !
 11              8411212010!
18/12/2006  146111/07/1984 22141402181251102123/07/2006            19/07/20062!
 12              9015012006!
18/05/2009  103123/05/1974 35020210186 11101118/05/2009            14/05/20090!
 11              5611222009!
05/09/2008   92125/09/1942 650303082711112  106/09/200828/08/2008  28/07/20080!
 11              5611222008!
08/08/2009   49111/06/1964 45060612111111101128/07/200928/07/20090004/08/2009 !
 11              5611222009!
06/04/2009   45213/01/1942 67090906271 11104106/04/2009            06/04/20094!
 21              5611212009!
17/09/2008   78202/01/1999  9121213231 112  120/06/2008          0001/07/2008 !
 11              60 5422008!
02/08/2008   65206/07/1959 49131308281 112  101/08/2008          0008/07/2008 !
 13              5611222008!
05/05/2009   95206/03/1965 44020210111 112  105/05/2009            05/05/20090!
 11              5611222009!
05/09/2008   93129/12/1980 270303082811112  106/09/200802/09/2008  30/08/20080!
 13              5611222008!
10/08/2009   50112/02/1965 44060612111111101110/08/200910/08/20090010/08/2009 !
 11              5611222009!
10/04/2009   54227/09/1970 38090911241 61106110/04/2009            06/04/20090!
 22              8414022009!
17/09/2008   80217/05/1965 43121213281 11101105/09/2008          0010/09/2008 !
 11              5611222008!
22/08/2008   35116/12/1978 29131319111 11102923/08/2008          0020/08/2008 !
 21              5611222008!
05/09/2008   94110/03/1957 51030308211121102106/09/200826/08/2008  26/08/20081!
 12              8414012008!
28/08/2009   51104/05/1981 28060612111111102128/08/200928/08/20090013/08/2009 !
 11              5611222009!
10/04/2009   59201/01/1960 49090911211 112  104/04/2009            03/04/20090!
 11              56   22009!
17/09/2008   81102/09/1980 28121213281 11102116/08/2008          3126/08/2008 !
 21              5611222008!
12/08/2008   33109/05/1958 501313192811112  113/08/2008          55           !
 21              5611222008!
16/05/2009  104118/08/1976 32020210181 11102116/05/2009            14/05/20090!
 21              5611222009!
05/09/2008   95205/05/1984 24030308281111102106/09/200802/09/2008  02/09/20080!
 11              5611222008!
13/08/2009   52101/06/1971 38060612111111102113/08/200913/08/20090007/08/2009 !
 11              5611222009!
10/04/2009   53219/06/1981 27090911281 11104904/06/2009            04/04/20091!
 21              5611212009!
17/09/2008   82117/12/1969 38121213281 11104126/07/2008          3125/07/2008 !
 11              5611212008!
12/08/2008   83215/01/1936 72131315271111102123/08/2008          0014/08/2008 !
 11              5611222008!
13/05/2009   92203/01/1993 16020210131 11102106/05/2009            24/04/20090!
 11              5611222009!
05/09/2008   96115/01/1975 33030308281121102106/09/200802/09/2008  30/08/20081!
 22             11214012008!
30/07/2009  103203/06/2003  60606042511112  104/08/200931/07/2009             !
 11                   52009!
10/04/2009   57221/05/1948 60090911271 11101311/04/2009            08/04/20090!
 11              5611222009!
17/09/2008   83217/01/1934 74121213271 11106112/07/2008          3109/07/2008 !
 21              56   12008!
22/08/2008   82215/01/1958 50131315271111102122/08/2008          3119/08/2008 !
 21             11211212008!
05/09/2008   97120/03/1935 73030308271111102406/09/200803/09/2008  03/09/20081!
 11              5611212008!
11/08/2009  104204/03/2001  80606041311112  114/08/200913/08/2009             !
 11              6011222009!
03/04/2009   49201/01/1961 48090911281 11104127/03/2009            22/03/20090!
 11              5611222009!
17/09/2008   84104/07/1971 37121213281 11102111/09/2008          0009/09/2008 !
 11              56   32008!
11/08/2008   81115/01/1956 52131315211111102125/08/2008          1114/08/2008 !
 21              5611212008!
08/05/2009   99131/03/1986 23020210121 11102113/05/2009            06/05/20090!
 11              5611222009!
05/09/2008   98229/07/1985 230303082811112  106/09/200804/09/2008  03/09/20080!
 11              5611222008!
12/08/2009  105213/08/1978 31060604281111102120/08/200913/08/20093110/08/2009 !
 21              5611212009!
03/04/2009   51105/02/1980 29090911281 11102103/01/2009                      3!
 11              5611222009!
18/09/2008   81101/01/1962 46121209281 11101306/09/2008          0003/09/2008 !
 11              5611222008!
13/08/2008  100220/03/1963 45131315281111102113/08/2008          1114/08/2008 !
 21              5611212008!
06/09/2008   88104/02/1978 300303191811112  130/08/200828/08/20080027/08/2008 !
 11              5611222008!
17/08/2009  106110/08/1977 32060604281111106120/08/200918/08/2009  20/08/20092!
 21              5611212009!
31/03/2009   50213/08/1956 52090911271 11102103/04/2009            31/03/20093!
 21              5611212009!
08/08/2008   75215/01/1963 45131315281111102112/08/2008          0007/08/2008 !
 11              5611222008!
06/09/2008  212126/10/1976 31030301181 11104306/09/200801/09/2008  02/09/20081!
 11                   32008!
25/08/2009  107110/03/1950 59060604141111102128/08/200925/08/2009  24/08/20092!
 21              5610732009!
10/04/2009   58101/01/1942 67090911271 11104102/04/2009            10/04/20090!
 11              5611222009!
18/09/2008   95201/01/1984 24121209281 112  307/09/2008          00           !
 11              5611222008!
08/08/2008   74115/01/1954 54131315241111101111/08/2008          0005/08/2008 !
 13              5611222008!
23/04/2009   80110/02/1929 80020210171 11102123/04/2009            16/04/20090!
 11              5611222009!
06/09/2008   88217/11/1988 19030312221 11102117/12/200830/08/20080003/09/2008 !
 21              8414022008!
28/08/2009  108205/09/1984 24060604181111102128/08/200928/08/2009  28/08/20090!
 11              5611222009!
10/04/2009   55106/10/2006  2090911261 122  114/04/2009                       !
 11              56   22009!
18/09/2008   99210/08/2001  7121209231 112  114/08/2008          0014/08/2008 !
 11              60 5422008!
27/07/2006 6189128/09/1957 48010103281111104118/07/2006            17/07/20061!
 21              60 1752006!
04/12/2009 9099121/01/1945 64010111    3 102 26/11/2009            23/11/20092!
 12              8414012009!
30/12/2009    8214/06/1958 51020206181 11102130/12/2009            28/12/2009 !
 21              8411212009!
23/01/2006    8101/01/1964 42040407221 11102123/01/200623/01/20055521/01/20062!
 21              90 5412006!
15/01/2010    5102/01/1937 73040412271111101416/01/201007/01/20105509/01/20100!
 11              5611222010!
22/07/2006   51212/10/1983 22050506221112102 22/07/200622/07/2006             !
 11              60 5422006!
08/06/2006  158105/09/1997  8070703231 112  108/06/200608/06/20060007/06/20060!
 13                   22006!
18/01/2010    8227/06/1963 46080812281 11102122/01/2010          1116/01/2010 !
 21              5611212010!
07/08/2007   28228/10/1986 20111103131 112  108/08/2007          0007/08/2007 !
 11              6011522007!
12/02/2010   39115/01/1987 23131316281111102112/01/2010          0012/01/2010 !
 11              5611222010!
20/12/2006   55217/07/1932 74141411271111102306/12/200606/12/2006  01/12/20060!
 21              90 1232006!
02/05/2009   90114/12/1945 63020210171 11102102/05/2009            28/04/20090!
 11              5611222009!
06/09/2008  105207/01/1995 130303142311122  106/09/200803/09/2008             !
 11              60 5422008!
13/08/2009  109111/11/1977 31060604281111101120/08/200920/08/20090027/08/2009 !
 11              5611222009!
10/04/2009   56214/07/2004  4090911261 112  908/04/2009                       !
 11              56   22009!
26/06/2008   75114/01/1989 19121219    6 1   19/04/2008          00           !
 22              8414022008!
25/08/2008  132107/07/2007  11313112611112  925/08/2008          55           !
 13              5611222008!
23/04/2009   81121/07/1937 71020210171 11102123/04/2009          0017/04/2009 !
 21              5611222009!
25/08/2009  110210/02/1954 55060604131111101128/08/200928/08/20090026/08/2009 !
 11              5611222009!
31/03/2009   52121/01/2005  4090911261 112  901/04/2009                       !
 11                   22009!
03/09/2008   79119/01/1978 301212192   6 1   30/04/2008          2105/03/2008 !
 22              8414042008!
18/08/2008  133115/01/1966 42131311281111102126/08/2008          0019/08/2008 !
 11              5611222008!
08/09/2008   49117/09/1984 23030310281111102104/09/200804/09/20083103/09/2008 !
 21              8411112008!
27/08/2009  111123/07/1977 32060604281121102129/08/200928/08/20092128/08/2009 !
 22              8414012009!
08/04/2009   90101/01/1942 67090916271 11102106/04/2009            06/04/20091!
 11                   32009!
03/09/2008   84107/03/1989 19121219231 21102114/03/2008           115/03/2008 !
 12             11214022008!
20/08/2008  131215/01/1979 291313112811112  120/08/2008          55           !
 21              5611222008!
08/09/2008  1101           46030306281111101108/09/200804/09/2008  03/09/20080!
 13              5611222008!
20/08/2009  112202/08/1991 18060604181121102122/08/200920/08/20092121/08/2009 !
 22             112 4852009!
07/04/2009   98104/06/2002  6090916161 112  927/03/2009                       !
 11              5611222009!
03/09/2008  104113/02/1943 65121219    6 1   08/08/2008          3112/07/2008 !
 22              8414012008!
19/08/2008  115107/01/1960 48131311221111102121/08/2008          1119/08/2008 !
 11              5611212008!
02/05/2009   86202/11/1957 51020210121 11102128/04/2009            30/04/20090!
 21              5611222009!
10/09/2008   74109/09/1955 53030307281 112  110/07/200808/09/2008            0!
 11              56   52008!
14/08/2009   52117/06/2001  80606072311112  125/08/200925/08/2009             !
 11              5611222009!
07/04/2009   96112/02/1932 77090916271 11104902/04/2009            04/04/20090!
 11               7  032009!
03/09/2008  106220/03/1970 38121219281 21102708/08/2008          0016/07/2008 !
 12              8414032008!
18/07/2008   16120/11/1984 23131313281111102118/07/2008          1118/07/2008 !
 11              5611212008!
05/05/2009   94111/02/1969 40020210181 11101105/05/2009            06/05/20090!
 11              5611222009!
10/09/2008   83227/06/1973 35030316281 11302110/09/200806/09/2008  08/09/20080!
 11              5611222008!
25/08/2009   53115/04/2001  80606072311112  125/08/200925/08/2009             !
 11              5611222009!
12/04/2009  101101/01/1923 86090916271 11102110/04/2009            09/04/20090!
 11              5611222009!
10/09/2008  122101/01/1918 90121217271 112  106/05/2008            07/05/20080!
 11              5611222008!
07/07/2008   14201/01/1995 13131313231111102907/07/2008          4104/07/2008 !
 11              5611212008!
25/04/2009   82101/09/1954 54020210181 11102223/04/2009          3123/04/20093!
 21              8411212009!
10/09/2008   75126/10/1976 310303072811112  110/09/200808/09/20080005/09/2008 !
 11              5611222008!
25/08/2009   54116/10/1959 490606072811112  125/08/200925/08/2009             !
 13              5611222009!
22/05/2009  103210/01/1998 11090911241 61102104/06/2009            25/05/20090!
 22              8414022009!
23/08/2008  140101/01/1996 12121217231 11102119/06/2008          0023/06/2008 !
 11              5611222008!
18/07/2008  105115/01/1964 44131301111111101118/07/2008          0012/07/2008 !
 13              5611222008!
05/05/2009   93219/07/1980 28020210181 11102105/05/2009            02/05/20090!
 21              5611222009!
10/09/2008   90120/10/1985 22030319181 11104110/09/200808/09/20080005/09/2008 !
 11              8411222008!
25/08/2009   27103/05/1933 76060611271111101125/08/200925/08/20090024/08/2009 !
 11              5611222009!
07/04/2009   94213/05/1968 40090916221 112  901/04/2009                       !
 11              5611222009!
04/07/2008   47101/01/1970 381212152   6 1   04/07/2008          0003/07/2008 !
 12              8414022008!
10/07/2008  103110/01/1951 57131301111 13102110/07/2008          3110/07/2008 !
 21              5611242008!
15/06/2009   97107/10/1971 37020201181 21102113/06/2009            13/06/20091!
 22              8414012009!
12/09/2008   99206/03/1957 51030308241121102213/09/200810/09/2008  10/09/20081!
 22              8414012008!
25/08/2009   28108/06/1965 44060611121111102125/08/200921/08/20091120/08/2009 !
 21              8411212009!
01/04/2009   85215/08/1978 30090916281 112  901/04/2009                       !
 11              5611222009!
03/07/2008   33101/01/1931 77121215    6 1   31/07/2008          0030/07/2008 !
 12              8411632008!
04/07/2008   98207/02/1940 681313011711112  104/07/2008          55           !
 21              5611222008!
16/06/2009   95116/12/1979 29020201181 11102111/06/2009            11/06/20090!
 21             10011222009!
12/09/2008  100111/08/1981 27030308281111102111/09/200809/09/2008  09/09/20082!
 11              8411212008!
29/08/2009   29202/01/1960 49060611181111102129/08/200926/08/20090029/08/2009 !
 11              5611222009!
07/04/2009   87120/05/2003  5090916261 112  927/03/2009                       !
 21              5611222009!
08/08/2008   60128/03/1967 411212152   2 1   08/08/2008          4110/07/2008 !
 12              84 6132008!
27/06/2008   99210/02/1943 65131301171 11102130/06/2008          0003/07/2008 !
 21              5611232008!
27/07/2006 6190213/09/1982 23010103181111101125/07/2006            13/07/20060!
 11              90 6622006!
04/12/2009 9100128/02/1989 20010111    2 102 22/11/2009            09/11/20093!
 12              8414042009!
04/01/2010    9214/05/1978 31020206181 11102104/01/2010            25/12/20090!
 11              5611222010!
23/01/2006   11201/01/1974 32040407211 12101123/01/200623/01/2006  23/01/20060!
 11              60 5422006!
16/01/2010    6118/04/1962 47040412221111102116/01/201011/01/20105513/01/20100!
 21              5611222010!
21/07/2006   50212/06/1983 23050506181111102121/07/200621/07/2006            0!
 11              60 5422006!
14/01/2010    6219/10/1957 52080812281 11102319/01/2010          0016/01/20101!
 11              5611212010!
06/09/2007   29211/06/1964 43111103181 11105106/09/2007          1128/08/20073!
 21              90 5412007!
26/02/2010   21115/01/1956 54131316281111102126/02/2010          0017/02/2010 !
 11              5611222010!
11/10/2006   45117/07/1938 68141411   12 106 11/10/200610/10/2006  06/10/20061!
 22              90 6612006!
09/06/2009   92202/10/1975 33020201181 11102110/06/2009            09/06/20091!
 21              8411212009!
13/09/2008   511           76030310271121102113/09/200809/09/20081108/09/2008 !
 12              8414112008!
02/04/2009   89201/01/1936 73090916271 11102201/04/2009            30/03/20090!
 11              5611222009!
19/09/2008   62110/08/1967 41121207281 11101112/07/2008          0008/07/2008 !
 11              5611222008!
04/07/2008  100130/07/1973 34131301181 11102101/07/2008          0002/07/2008 !
 21              5611222008!
13/06/2009   96202/11/1981 27020201181 11102113/06/2009            12/06/20090!
 21              5611222009!
09/09/2008  106108/09/1942 66030314271 21102407/09/200806/09/20080005/09/2008 !
 12              8411222008!
15/08/2009   68103/02/1972 37060608281161106115/08/200912/08/2009  14/08/20090!
 12              8414022009!
01/04/2009   88121/06/1982 26090916281 11102127/03/2009            27/03/20090!
 11              5611222009!
19/09/2008   74203/12/1979 28121207221 11102114/08/2008          4112/08/2008 !
 21              5611212008!
19/06/2008   97121/07/1954 53131301181111102901/07/2008          0024/06/2008 !
 11              5611222008!
11/06/2009   90228/02/1969 40020201181 11102104/06/2009            03/06/20090!
 11              5611222009!
09/09/2008   34201/03/1957 51030304171111102209/09/200804/09/2008  08/09/20080!
 11              5611222008!
17/08/2009   69103/10/1992 160606082311112  117/08/200915/08/2009             !
 11              5611222009!
01/04/2009   86226/02/1983 26090916241 212  901/04/2009            09/04/20090!
 12              8414022009!
19/09/2008   80128/04/1987 21121207281 11104106/09/2008          4109/09/2008 !
 11              5611222008!
22/07/2008   71215/01/1974 34131305281111102121/07/2008          0023/07/2008 !
 11              5611222008!
11/06/2009   94126/05/1983 26020201181 11101711/06/2009            27/05/20090!
 11              6211222009!
06/09/2008  213105/09/1961 47030301181 11102306/09/200823/08/2008  28/08/20080!
 11                   32008!
20/08/2009   70119/10/1970 380606081811112  120/08/200917/08/2009             !
 11              5611222009!
02/04/2009   90110/02/1981 28090916281 11102127/03/2009            26/03/20090!
 11              5611222009!
19/09/2008   81112/10/1970 37121207281 11102106/09/2008            08/09/20080!
 11              5611222008!
15/07/2008   69211/09/1928 79131305271111102314/07/2008          2114/07/2008 !
 21              5611212008!
15/06/2009  116127/10/1974 34020203181 112  112/06/2009            12/06/20090!
 11              5611222009!
28/08/2008   89111/09/1984 23030312281 112  122/08/200815/08/20080016/08/2008 !
 11              5611222008!
20/08/2009   71112/05/1935 74060608271121106420/08/200920/08/2009  20/08/20092!
 22              8414012009!
04/04/2009   93211/02/1973 36090916281 12102102/04/2009            01/04/20091!
 21              5611212009!
19/09/2008   82212/05/1979 29121207281 112  115/09/2008          0013/09/2008 !
 11              5611222008!
17/07/2008   70228/02/1935 731313052711112  117/07/2008          55           !
 11              5611222008!
15/06/2009  115218/12/1951 57020203171 11102112/06/2009            12/06/20093!
 21               4   32009!
30/08/2008   89127/08/1986 220303191811112  130/08/200825/08/2008  26/08/20080!
 11              5611222008!
21/08/2009   72112/03/1995 14060608131111102121/08/200920/08/2009  21/08/20090!
 11              5611222009!
07/04/2009   95224/03/1972 37090916281 112  908/04/2009            09/04/20090!
 11              5611222009!
19/09/2008   84110/11/1978 29121207244 11102622/09/2008          0015/09/2008 !
 11              5611222008!
13/07/2008   88113/05/1969 39131305221111103114/07/2008          0011/07/2008 !
 13              5611222008!
19/06/2009  114108/11/1963 45020203181 21102110/06/2009            16/06/20091!
 22              8414012009!
10/09/2008  2152           59030301171 112  410/09/200806/09/2008             !
  1              5611222008!
26/08/2009   73101/01/1935 74060608271111106129/07/200926/07/2009  27/07/20091!
 21              5611212009!
16/04/2009  111103/09/1982 26090916241 31104113/04/2009            13/04/20093!
 22                   32009!
19/09/2008   85112/02/1975 33121207244 11102622/09/2008          0016/09/2008 !
 21              5611222008!
17/06/2009  111102/09/1932 76020203171 61106508/06/2009            17/06/20091!
 22              78   32009!
10/09/2008  216227/10/1990 17030301111 11102110/09/200808/09/2008  03/09/2008 !
 21              5611212008!
26/08/2009   74111/08/1985 24060608181111102126/08/200926/08/20093126/08/20092!
 21              5611212009!
16/04/2009  115101/01/1941 68090916271 21102125/02/2009            02/03/20091!
 12              84 7832009!
19/09/2008   86121/05/1951 57121207244 11101622/09/2008          0016/09/2008 !
 11              5611222008!
04/07/2008   66104/03/1985 23131305281112102126/06/2008          0005/07/2008 !
 11              5611222008!
22/06/2009  123220/01/1986 23020203181 11102122/06/2009            16/03/20090!
 11              5611222009!
10/09/2008  220205/04/1962 46030301181 112  110/09/200808/09/2008             !
  1              5611222008!
27/08/2009   75101/02/1975 34060608141121106127/08/200927/08/2009  27/08/20091!
 22              8414012009!
16/04/2009  110214/06/1958 50090916271 11104111/04/2009            10/04/20092!
 21              5611212009!
19/09/2008   87102/03/1979 29121207244 11101622/09/2008          0015/09/2008 !
 11              5611222008!
04/07/2008   67215/08/1938 69131305271111102301/07/2008          1101/07/2008 !
 11              5611212008!
19/06/2009  121128/03/1973 36020203181 21106719/06/2009            19/06/20090!
 22              38   32009!
10/09/2008  219216/07/1986 22030301111 12105110/09/200808/09/20082128/08/2008 !
 21              5611212008!
05/08/2009   41116/02/1937 72060605241111102108/08/200908/08/20092104/08/20092!
 21              5611212009!
16/04/2009  117201/01/1953 56090916271 11102106/04/2009            01/04/20092!
 11              56   32009!
19/09/2008   88102/08/1979 29121207244 11101622/09/2008          0017/09/2008 !
 11              5611222008!
11/08/2008   76112/09/2000  71313051311112  111/08/2008          55           !
 11              60 5422008!
28/07/2006 6192201/01/1955 5101010328  2 101128/07/2006            26/02/20060!
 12              90 6622006!
11/12/2009 9103220/01/1967 42010111    2 105 04/12/2009            01/12/20092!
 22              84   32009!
11/01/2010   10211/09/1993 16020206131 11102110/01/2010            09/01/2010 !
 21              8411212010!
24/01/2006 1009101/01/1966 40040407241 61106425/01/2006            21/01/20061!
 22              90 6622006!
19/01/2010    7107/07/2000  90404122311112  119/01/201015/01/201055          5!
 11              60 5422010!
28/07/2006  152209/11/1967 38050505281 11104128/07/200628/07/20060022/07/20060!
 11              60 5422006!
11/04/2006   37114/05/1978 27070701281 11102111/04/200622/06/20060011/04/20063!
 21              60 5412006!
01/02/2010   45228/05/1940 69080801171 11102328/01/2010          0026/01/2010 !
 11              5611222010!
07/09/2007   29110/03/1935 72111104271 11104107/09/2007          0003/09/20071!
 21              60 5412007!
05/03/2010   22101/01/1986 24131316281111102105/03/2010          3105/03/2010 !
 11              5611212010!
11/10/2006   46213/07/1980 26141411   16 2   11/10/200610/10/2006            5!
 12              90 6622006!
17/06/2009  120103/07/1962 46020203141 21103117/06/2009            17/06/20090!
 12              8414022009!
10/09/2008  218101/01/1959 49030301141 11102310/09/200808/09/2008  04/09/2008 !
 21              5611212008!
08/08/2009   42218/12/1965 430606052111112  110/08/200908/08/2009             !
 11              5611222009!
16/04/2009  116201/01/1976 33090916211 11102130/03/2009            28/03/20092!
 21              5611212009!
19/09/2008   89115/06/1958 50121207244 11101622/09/2008          0017/09/2008 !
 11              5611222008!
15/08/2008   78201/02/1963 45131305211111102914/08/2008          1118/08/2008 !
 21              5611212008!
19/06/2009  119105/01/1986 23020203141 11102215/06/2009            15/06/20090!
 11              5611222009!
10/09/2008  217113/03/1968 40030301181 11102110/09/200808/09/20083104/09/2008 !
 21              5611212008!
11/08/2009   43215/03/1959 50060605281111106111/08/200911/08/20090011/08/2009 !
 21              5611222009!
16/04/2009  114101/01/1958 51090916211 11101104/03/2009            28/02/20092!
 11              8411212009!
19/09/2008   90128/07/1974 34121207244 11102622/09/2008          0016/09/2008 !
 11              5611222008!
21/08/2008   77207/01/1997 111313052311112  111/08/2008          55           !
 13              60 5422008!
15/06/2009  118101/02/1934 75020203171 11101115/06/2009            12/06/20093!
 21              5611212009!
10/09/2008  1112           640303062711112  411/09/200806/09/2008  05/09/20080!
  1              5611222008!
13/08/2009   44113/02/1975 34060605211111102113/08/200913/08/20090011/08/20090!
 21              5611222009!
18/04/2009  119201/01/1946 63090916271 11102115/04/2009            13/04/20090!
 11              5611222009!
19/09/2008   91230/03/1968 40121207281 11101122/09/2008            19/09/20080!
 11                   52008!
26/08/2008   81215/01/1987 21131305281111102126/08/2008          1126/08/2008 !
 21              5611212008!
22/06/2009  125201/05/1971 38020203121 11101122/06/2009            15/06/20090!
 11              5611222009!
13/09/2008  109103/08/2000  80303142311122  113/09/200808/09/2008  15/09/20080!
 13              60 5422008!
18/08/2009   45107/03/1985 240606052111112  118/08/200918/08/2009             !
 11              5611222009!
07/04/2009   97104/03/1984 25090916281 112  108/04/2009            28/03/20090!
 11              5611222009!
19/09/2008   62101/01/1992 16121215231 112  114/08/2008          55           !
 11              5611222008!
04/08/2008   74118/05/1979 29131305241121102904/08/2008          3130/07/2008 !
 22              8414012008!
20/06/2009  122221/02/1965 44020203121 11101120/06/2009            16/06/20090!
 11              5611222009!
15/09/2008  222111/12/1946 61030301171 11102115/09/200813/09/2008 017/09/2008 !
 11              5611222008!
23/08/2009   46220/04/1937 72060605271111102123/08/200923/08/20090020/08/2009 !
 11              5611222009!
11/04/2009   10215/03/1978 31090908281 11102311/04/2009            09/04/20090!
 11              5611222009!
19/09/2008   66101/01/1992 16121215231 11101103/09/2008          0003/09/2008 !
 13              5611222008!
07/08/2008   75111/11/1962 45131305241121106404/08/2008          1107/08/2008 !
 22              8414012008!
15/09/2008  221105/02/1939 69030301171 11101115/09/200811/09/20080015/09/2008 !
 13              5611222008!
24/08/2009   47128/09/1960 48060605211111104124/08/200924/08/20090022/08/20090!
 11              5611222009!
31/03/2009    9207/05/1971 37090908281 112  131/03/2009                       !
 11              5611222009!
19/09/2008   68123/05/1972 36121215281 11101109/09/2008          0005/09/2008 !
 11                   52008!
01/08/2008   73109/07/1964 43131305241121102929/07/2008          1101/08/2008 !
 22                   32008!
27/07/2009   77115/03/1968 41060615181121106128/07/200927/07/20092124/07/20093!
 22              8414012009!
18/04/2009   13210/05/1933 75090908271 11101318/04/2009            16/04/20090!
 11              5611222009!
19/09/2008   69125/02/2002  6121215261 112  109/09/2008          55           !
 11              60 5422008!
13/08/2008   87115/01/1986 22131305281131102113/08/2008          1107/08/2008 !
 22              8414022008!
13/06/2009  117128/12/1968 40020203181 11102113/06/2009          3112/06/2009 !
 21              5611212009!
05/08/2009   78102/01/1983 26060615181121102105/08/200905/08/20091130/07/20091!
 22              8414012009!
17/05/2009   56105/08/2006  2090914261 11107916/04/2009                       !
 11                   52009!
19/09/2008   72101/01/1992 16121215231 11101110/09/2008          55           !
 11                   22008!
09/07/2008   95104/06/1985 231313122111112  108/07/2008          0008/07/2008 !
 11              5611222008!
22/06/2009  124225/03/1952 57020203181 11102122/06/2009            22/06/20090!
 11              5611222009!
16/09/2008   91120/09/1941 67030312271 11102516/09/200810/09/2008  13/09/20081!
 21              15   52008!
04/08/2009   79117/10/1989 19060615281121106105/08/200905/08/20091103/08/20091!
 22              8414012009!
22/04/2009   57201/01/1952 57090914271 11102222/04/2009            21/04/20092!
 21              5611212009!
19/09/2008   74118/07/1943 65121215271 11101115/09/2008          0002/06/2008 !
 11              5611222008!
17/07/2008   25123/10/1986 211313041811112  117/07/2008          0016/07/2008 !
 11              5611222008!
29/05/2009  108125/07/1962 46020203181 512  119/12/2008                       !
 11              5614022008!
18/09/2008  223111/11/1977 30030301181 112  118/09/200813/09/2008  15/09/20080!
 11              5611222008!
30/07/2009   80221/08/2004  4060615161111102131/07/200930/07/2009  21/07/20090!
 11              9011222009!
23/04/2009   58201/01/1936 73090914271 61104923/04/2009            23/04/20090!
 12              8414022009!
19/09/2008   75117/05/1985 23121215281 11101316/09/2008          0016/09/2008 !
 13              5611222008!
18/07/2008   24223/06/1960 48131304141111102118/07/2008          1117/07/2008 !
 11              5611212008!
30/07/2009 9053202/01/1972 37010109211 11102130/07/2009            27/07/20091!
 21              5611212009!
11/04/2006 6098118/11/1967 380101142   6 104 29/03/2006            30/03/20063!
 22                   42006!
15/07/2009  160123/10/1971 37020207181 61106115/07/2009            09/07/2009 !
 22              8414012009!
19/03/2009   18213/03/1940 69040409271111102420/03/200911/03/20095514/03/20090!
 11              5611222009!
17/03/2006   31219/07/1982 230505011812112  117/03/200617/03/2006             !
 11              60 5422006!
27/02/2006   68125/12/1996  90707062   1 2  127/02/2006                       !
 13                   22006!
21/07/2009   82203/02/1952 57080809271 112  322/07/2009                       !
  1              5611222009!
09/03/2006   15225/07/1967 381111092811112  114/03/2006                      0!
 11              60 5922006!
10/07/2009   54215/01/1976 33131308281 11102106/07/2009          1130/06/2009 !
 11              5611212009!
08/02/2006    8105/09/1978 27141406281151102118/01/200612/01/2006  16/01/20061!
 11              92 7112006!
28/04/2009   43126/08/1936 72161601171 11102618/04/2009          1117/04/20093!
 2156             0   32009!
28/07/2006 6193201/01/1967 3901010328  2 102128/07/2006            26/02/20060!
 12              90 6622006!
11/12/2009 9104220/03/1974 35010111    2 106 05/10/2009            28/09/20090!
 22                   32009!
11/01/2010   11209/08/1973 36020206181 11102111/01/2010            08/01/20100!
 11              8411222010!
25/01/2006   13201/01/1948 58040407281 112  125/01/200624/01/2006             !
 21              60 5422006!
22/01/2010    8231/12/2004  50404122611112  122/01/201018/01/201055          5!
 13              60 5422010!
03/08/2006  156123/03/1990 160505052811122  103/08/200603/08/2006            0!
 11              60 5422006!
08/06/2006   64225/08/1975 30070701111 112  108/06/200622/06/20061121/06/20061!
 11                   22006!
28/01/2010   39131/08/1962 4708080118 251104331/01/2010            04/12/20090!
 22              21  052010!
12/09/2007   55110/10/1988 18111110281 11101112/09/2007          1106/09/20074!
 21              60 5412007!
05/03/2010   23215/01/1937 73131316271111102105/03/2010          1103/03/2010 !
 11              5611212010!
18/10/2006   48212/08/1961 45141411   16 104 18/10/200616/10/2006  16/10/20062!
 12              9015212006!
16/09/2008   90125/05/1981 27030312281 11102116/09/200812/09/20081111/09/2008 !
 11              5611212008!
07/08/2009   81205/01/1950 59060615271111102110/08/200910/08/20091108/08/20091!
 21              5611212009!
25/04/2009   59101/01/1972 37090914241 41106123/04/2009            22/04/20091!
 22              8414022009!
19/09/2008   76101/01/1969 39121215281 11102318/09/2008          0010/09/2008 !
 11              5611222008!
11/07/2008   22115/01/2001  71313041511112  111/07/2008          55           !
 21              5611222008!
28/04/2009   87104/10/1948 60020203181 31102128/04/2009            16/04/20091!
 22              8414042009!
16/09/2008   53130/01/1930 78030310271111106110/09/200806/09/20082104/09/2008 !
 21              5611612008!
16/08/2009   82205/05/1972 370606152811112  116/08/200916/08/2009             !
 11              5611222009!
25/04/2009   60101/01/2002  7090914231 112  125/04/2009                       !
 11              56   52009!
19/09/2008   70106/07/1997 11121215231 112  109/09/2008          55           !
 11              5611222008!
08/07/2008   18201/05/1987 21131304181111102108/07/2008          0005/07/2008 !
 11              5611222008!
04/04/2009   68220/07/1985 23020203181 51102113/03/2009            13/02/20090!
 22              8414022009!
16/09/2008   52122/09/1984 24030310281111102117/09/200811/09/2008  06/09/20081!
 21              5611212008!
20/08/2009   83101/01/2000  90606151311112  120/08/200920/08/2009             !
 11              6011222009!
28/04/2009   61108/06/1986 22090914281 112  122/04/2009            27/04/20090!
 11              56   52009!
19/09/2008   71218/02/2000  8121215231 122  109/09/2008          55           !
 11              58 5422008!
04/07/2008   19201/03/1986 22131304141111102204/07/2008          0002/07/2008 !
 11              56  042008!
22/06/2009   72208/08/1945 63020204171 21105225/05/2009            24/05/2009 !
 22              8414012009!
16/09/2008   53110/07/1942 66030315271111106416/09/2008            16/09/20082!
 21              8411212008!
25/08/2009   84215/05/1970 39060615281121102125/08/200925/08/20092114/08/20092!
 22              84 3952009!
02/05/2009   62122/04/2003  6090914261 11104102/05/2009                       !
 11              8411222009!
19/09/2008   73216/03/1999  9121215231 122  115/09/2008          55           !
 11              60 5422008!
03/07/2008   21203/07/1998 101313041311112  903/07/2008          55           !
 13              5611222008!
16/06/2009   70221/01/1989 20020204181 11102118/06/2009            18/06/20090!
 11              5611222009!
16/09/2008  110109/11/1972 35030314281112102110/09/200827/08/20080020/08/2008 !
 11              5611222008!
15/04/2009   72201/01/1936 73090915271 61102115/04/2009            10/04/20090!
 12              8414022009!
19/09/2008   77101/01/1952 56121215281 11102319/09/2008          1118/09/2008 !
 11                   32008!
30/06/2008   20114/12/1987 20131304121112102126/06/2008          0002/07/2008 !
 21              5611222008!
28/05/2009   71110/10/1966 42020204181 31102128/05/2009            22/05/2009 !
 22              84   32009!
06/09/2008  214127/02/1985 23030301131 11101106/09/200829/08/2008  30/08/20080!
 11              5611222008!
24/09/2009  106110/12/1937 71060602271111101131/08/200929/08/20090031/08/2009 !
 11              5611222009!
15/04/2009   71108/11/2001  7090915231 112  116/04/2009            13/04/20090!
 11              5611222009!
27/07/2008   24101/01/1961 471212142   6 102 24/07/2008          0024/07/2008 !
 12              8414022008!
14/07/2008   36115/12/1958 49131318281111102114/07/2008          1108/07/2008 !
 11              5611242008!
16/06/2009   69111/09/1954 54020204181 31102117/06/2009            17/06/2009 !
 22              8414012009!
06/09/2008   57130/09/1984 23030305231111102102/09/200829/08/2008  02/09/20082!
 21              8411212008!
20/09/2009  107128/10/1999  90606021311112  102/09/200920/08/2009             !
 11              5611222009!
16/04/2009   73111/04/2000  9090915231 112  119/04/2009            16/04/20090!
 11              5611222009!
02/09/2008   29101/01/1957 51121214    2 1   28/08/2008          0028/08/2008 !
  2              8414022008!
02/07/2008   35222/05/1981 27131318281111102102/07/2008          1102/07/2008 !
 21              5611212008!
19/09/2008  100215/10/1986 21030313121 11102119/09/200811/09/2008  13/09/20081!
 21              5611212008!
24/09/2009  108209/06/1987 22060602281111102104/09/200902/09/20091131/08/2009 !
 21              5611212009!
16/04/2009   76201/01/1931 78090915271 61102125/04/2009            18/04/20090!
 12              8414022009!
30/06/2008   63101/01/1967 41121216    6 1   25/06/2008          0013/06/2008 !
 12              8414022008!
25/07/2008   93115/01/1975 33131316281111102125/07/2008          0022/07/2008 !
 11              5611122008!
22/06/2009   68106/07/1966 42020204181 51104121/02/2009            21/02/20090!
 11              5611222009!
19/09/2008  101110/05/1969 39030313281 11102119/09/200805/09/2008  08/09/20080!
 11              5611222008!
24/09/2009  109123/09/1968 41060602281111102105/09/200902/09/20091102/09/2009 !
 21              5611212009!
16/04/2009   78222/07/1984 24090915281 11101125/04/2009            24/04/20090!
 11              5611222009!
03/09/2008   67101/01/1970 38121215    6 2   04/09/2008          55           !
 12                   32008!
21/07/2008   89115/01/1987 21131316281111102124/07/2008          1116/07/2008 !
 21              8411212008!
13/05/2009   28210/01/1939 70020211171 11101113/05/2009            12/05/20090!
 11              5611222009!
19/09/2008   84220/06/1951 57030316271 11102219/09/200814/09/2008  05/09/20081!
 21                   32008!
08/09/2009  110119/12/1985 230606022811112  108/09/200906/09/2009             !
 11              5611222009!
16/04/2009   80123/11/1999  9090915231 112  102/05/2009            30/04/20090!
 11              5611222009!
11/07/2008   66101/01/1956 521212132   6 1   16/06/2008          0016/06/2008 !
 12              90 6622008!
11/07/2008   87115/01/1926 82131316271111102411/07/2008          0018/07/2008 !
 11              5611222008!
30/06/2006 6090210/12/1963 420101122   6 102 30/06/2006            29/06/20061!
 22              90 6622006!
12/11/2009 9255112/09/1981 28010114281 12101111/09/2009            09/09/20090!
 11              5611222009!
14/01/2010   12111/09/1969 40020206181 61102312/01/2010            12/01/2010 !
 22              56   42010!
28/01/2006   14101/01/1955 51040407281 11102528/01/200620/01/2006  26/01/20060!
 21              60 5422006!
26/01/2010    9228/03/1935 740404122711112  426/01/201025/01/201055          5!
 11              5611222010!
23/08/2006  158101/01/1985 21050505211 11102123/08/200623/08/2006            1!
 21              66 5412006!
20/01/2010   30126/09/1980 29080801181 11101322/01/2010            19/01/20100!
 11              5611222010!
11/09/2007   30221/08/1993 14111103231 11101111/09/2007            05/09/20070!
 11              60 5422007!
12/03/2010   25126/07/1946 63131316271111102110/03/2010          1103/03/2010 !
 11                   32010!
09/11/2006   50128/09/1961 45141411   16 106 09/11/200608/11/2006  04/11/20060!
 22              90 6622006!
19/09/2008   361           74030304171 11102119/09/200815/09/20080029/07/2008 !
 11                   32008!
07/09/2009  111224/10/1980 280606022811112  107/09/200905/09/2009             !
 11              5611222009!
16/04/2009   79202/01/1957 52090915271 112  128/04/2009                       !
 11              5611222009!
11/07/2008   67201/01/1965 43121213    6 1   02/06/2008          0020/05/2008 !
 12              8414022008!
01/07/2008   13215/07/1934 74131313271111302325/04/2008          0025/04/2008 !
 11              5611222008!
15/06/2009   93130/07/1974 34020206181 112  715/06/2009                       !
 11              5616022009!
19/09/2008   26201/05/1969 39030303181 11101119/09/200816/09/2008 105/09/2008 !
 11              5611222008!
07/09/2009  112114/05/2003  60606022511122  108/09/200905/09/2009             !
 11              5611222009!
05/05/2009   76110/04/1959 50090904281 11101106/05/2009            02/05/20090!
 11              5611222009!
12/07/2008   68101/01/1959 491212132   6 1   01/04/2008          0022/12/2007 !
 12              8414022008!
10/07/2008   52106/06/1988 201313172811112  110/07/2008          55           !
 21              5611222008!
11/06/2009   92209/06/1966 43020206181 11102711/06/2009            10/06/20090!
 21              10   32009!
19/09/2008   351           55030304181 21102119/09/200826/08/2008  28/04/2008 !
 12              8414012008!
07/09/2009  113115/03/2000  90606022311122  108/09/200905/09/2009             !
 11              5611222009!
21/04/2009   33201/01/1956 53090907211 11102117/09/2009            16/04/20090!
 11              5611222009!
12/07/2008   69101/01/1959 49121213    6 1   01/04/2008          0002/01/2008 !
 12              8414022008!
07/07/2008   50215/01/1982 261313172111112  107/07/2008          55           !
 11              5611222008!
06/06/2009   84220/07/1972 36020206181 11104106/06/2009            05/06/20090!
 11              94   42009!
19/09/2008   23110/01/1944 640303172711112  120/09/200816/09/2008  16/09/20080!
 11              5611222008!
24/09/2009  114104/06/1941 68060602271111101103/09/200904/09/20092103/09/2009 !
 21              5611212009!
12/07/2008   70201/01/1967 411212132   6 1   26/04/2008          0025/04/2008 !
 12              8414022008!
08/07/2008   51220/12/1974 33131317211111102108/07/2008          0005/07/2008 !
 11              5611222008!
12/06/2009   90214/03/1954 55020206171 21106310/06/2009            10/06/2009 !
 22              84 8732009!
24/09/2008   37127/11/1978 29030304181 11102124/09/200822/09/20082112/09/2008 !
 11              8411212008!
28/08/2009  115213/06/1970 39060602281111102108/09/200908/09/20093131/08/2009 !
 21              5611212009!
14/04/2009   30121/02/2001  8090907231 112  910/04/2009            17/03/20090!
 11              5611222009!
12/07/2008   71101/01/1954 54121213    6 1   29/04/2008          0030/04/2008 !
 12              8414022008!
12/07/2008   53229/06/1990 181313172811112  112/07/2008          0011/07/2008 !
 13              5611222008!
18/06/2009   94213/06/1982 27020206181 11102117/06/2009            10/06/20090!
 11              5611222009!
26/09/2008  228114/02/1994 14030301131 112  126/09/200822/09/20080015/09/2008 !
 13              5611222008!
24/09/2009  116104/05/1981 28060602281111102109/09/200906/09/20090006/09/2009 !
 11              5611222009!
01/05/2009   46112/11/1965 43090907281 11106130/04/2009            04/05/20091!
 21              8411212009!
12/07/2008   72101/01/1982 261212132   6 1   25/06/2008          0028/06/2008 !
 12              8414022008!
18/07/2008   55104/02/1962 46131317281111102118/07/2008          3118/07/2008 !
 21             112  042008!
19/05/2009   73118/09/1959 49020206111 61106219/05/2009            18/05/20090!
 22             11214022009!
26/09/2008  115212/11/1970 37030306211111102119/09/200819/09/20083116/09/2008 !
 11              12   32008!
24/09/2009  117118/02/1974 35060602281111102124/09/200923/09/20091122/09/2009 !
 21              5611212009!
02/05/2009   49115/10/2000  8090907231 112  130/04/2009            21/04/20090!
 11              5611222009!
12/07/2008   73101/01/1930 78121213    6 1   06/07/2008          2102/07/2008 !
 22              8411222008!
17/07/2008   54213/12/1989 18131317231141301117/07/2008          00           !
 21              20  052008!
01/06/2009   80104/03/1962 47020206181 11102129/05/2009            24/05/20090!
 21              5611222009!
26/09/2008  229204/05/1982 26030301181 12304126/09/200819/09/2008  22/09/20081!
 11              5611212008!
24/09/2009  142110/03/1971 38060602281111102219/09/200917/09/20090016/09/2009 !
 11              56   22009!
24/04/2009   21201/01/1979 30090910281 11102124/04/2009            23/04/20090!
 11              5611222009!
17/09/2008   85201/01/1988 20121213281 11104113/08/2008          3113/08/2008 !
 21              8411212008!
23/07/2008   56118/10/1958 49131317281111101123/07/2008          0023/07/2008 !
 13              56  952008!
11/05/2009   75120/07/1983 25020201121 11102111/05/2009            08/05/20090!
 11              5611222009!
26/09/2008  230108/02/1954 54030301171 11102126/09/200822/09/20080016/09/2008 !
 11              5611222008!
24/09/2009  119107/06/1984 25060602281111102125/09/200922/09/2009  22/09/20090!
 11              5611222009!
24/04/2009   20111/01/1986 23090910281 11102124/04/2009            23/04/20090!
 11              5611222009!
17/09/2008   86201/01/1982 26121213281 11102107/08/2008          3108/08/2008 !
 21              5611232008!
23/07/2008   57103/11/1946 61131317271111102123/07/2008          0023/07/2008 !
 11              5611222008!
20/04/2009   61213/01/1953 56020201171 31102201/04/2009            15/04/20091!
 22              8414012009!
18/09/2008   27103/05/1985 230303031811112  119/09/200816/09/2008  17/09/20080!
 11              5611222008!
25/09/2009   75115/05/1951 580606091411112  125/09/200924/09/2009             !
 13              5611222009!
18/04/2009   19110/01/1957 52090910281 11106118/04/2009            21/04/20093!
 21              8411212009!
17/09/2008   87201/01/1989 19121213281 11102116/08/2008          0026/07/2008 !
 11              5611222008!
21/07/2008   90118/06/1942 66131312271111102124/07/2008          0026/07/2008 !
 11              8411222008!
04/07/2006 6094201/05/1944 620101122   6 102 04/07/2006            27/06/20060!
 22              90 6622006!
12/11/2009 9256112/07/1980 29010114281 112  128/10/2009                      5!
 11              5611222009!
16/01/2010   13117/03/1954 55020206111 11102316/01/2010            14/01/20100!
 11              5611222010!
16/01/2006    1101/01/1951 55040408281 11102116/01/200613/01/2006  14/01/20063!
 21             120 5412006!
27/01/2010   10107/11/1981 280404122811112  127/01/201025/01/201055          5!
 11              5611222010!
23/08/2006  157222/01/2004  2050505261 112  123/08/200623/08/2006            0!
 11              60   62006!
06/02/2010   57126/02/2008  1080801161 112  125/01/2010            27/01/20100!
 11              6011222010!
17/09/2007   59114/09/1985 22111105281 112  112/09/2007                       !
 11              60 5422007!
05/03/2010   24115/01/1965 45131316281111102105/03/2010          0026/02/2010 !
 11              5611222010!
30/09/2006   54117/07/1988 18141411   16 104 30/08/200628/08/2006  23/08/20060!
 12             12015022006!
06/05/2009   73129/06/1960 48020201111 11101106/05/2009            04/05/20090!
 11              5611222009!
18/09/2008   34108/12/1968 39030309281 11102118/09/200816/09/2008  17/09/20083!
 21                   32008!
05/09/2009   76101/10/1964 44060609211111105105/09/200904/09/2009  04/09/20092!
 21              5611212009!
29/04/2009   55102/11/1992 16090906231 11107129/04/2009                       !
 11              5611222009!
17/09/2008   93101/01/1986 22121213281 112  111/08/2008          0014/07/2008 !
 11              5611222008!
09/07/2008   88115/01/1942 66131312171111102211/07/2008          4117/07/2008 !
 21              5611232008!
12/05/2009   79118/12/1969 39020201111 11102112/05/2009            11/05/20090!
 21              5611222009!
24/09/2008   86107/10/1986 21030316281 11302124/09/200820/09/2008  22/09/2008 !
 21                   32008!
04/09/2009   77104/05/1959 50060609181111102105/09/200904/09/2009  02/09/20092!
 21              5611212009!
05/05/2009   58201/01/1953 56090906271 11102906/05/2009            29/04/20090!
 11              5611222009!
11/07/2008   89116/01/1943 65131312271111102115/07/2008          0010/07/2008 !
 11              5611222008!
04/05/2009   62221/02/1973 36020201181 11101104/05/2009            30/04/20090!
 11              5619622009!
20/09/2008   56128/02/1958 50030310241 112  120/09/200809/09/2008             !
  1                   32008!
22/09/2009   78215/08/1945 64060609271111102122/09/200922/09/20093122/09/2009 !
 21              5611212009!
05/05/2009   57201/01/1987 22090906281 112  106/05/2009            29/04/20090!
 11              5611222009!
26/06/2008  136101/01/1965 431212011   6 1   10/06/2008           105/06/2008 !
 12              8414012008!
02/07/2008   85215/01/1989 191313122811112  104/07/2008          0007/07/2008 !
 11              5611222008!
14/05/2009   77206/12/1964 44020201181 11102111/05/2009            12/05/20091!
 21              8511212009!
11/07/2008   791           16030308   13 102 15/07/2008            10/07/20083!
 22             11214012008!
04/09/2009   65201/03/1959 500606101811612  106/09/200904/09/2009             !
 22              8414022009!
29/04/2009   56201/01/1982 27090906281 11102129/04/2009            28/04/20091!
 11              5611212009!
26/07/2008  139201/01/1990 181212011   6 1   10/06/2008          0010/06/2008 !
 12              8414022008!
09/07/2008   82114/02/1949 59131312271111102126/06/2008          0028/06/2008 !
 11              5611222008!
12/05/2009   74109/08/1975 33020201181 11102108/05/2009            06/05/20090!
 11              5611222009!
11/08/2008   41227/12/1965 42030310    6 2   11/08/2008                       !
  2                   52008!
04/09/2009   66124/08/1975 34060610281111101128/08/200924/08/20090026/08/2009 !
 11              5611222009!
22/04/2009   54101/01/1948 61090906271 61106122/04/2009            22/04/20093!
 22              8414012009!
26/07/2008  142101/01/1938 701212011   3 1   16/06/2008          1112/06/2008 !
  2              8414012008!
09/07/2008   83221/12/1938 69131312271111302127/06/2008          0028/06/2008 !
 11              5611222008!
14/05/2009   80225/07/1964 44020201181 11101402/04/2009            01/04/20090!
 11              5611222009!
14/08/2008   42117/03/1990 18030310    6 301 14/08/2008          00           !
 12              8414022008!
04/09/2009   67110/05/1957 52060610281111102125/09/200924/09/20090024/09/2009 !
 11              5611222009!
07/04/2009   47101/01/1980 29090906241 61104108/04/2009            07/04/20092!
 22              8414012009!
26/06/2008  144101/01/1963 451212011   4 1   01/07/2008          1113/06/2008 !
 12              8414042008!
09/07/2008   83107/06/1970 38131312211111101105/07/2008          0007/07/2008 !
 13              5611222008!
15/05/2009   82231/01/1958 51020201181 11104115/05/2009            15/05/20092!
 11              5611212009!
10/09/2008   50102/01/1972 36030310   26 106 11/09/2008           122/08/2008 !
 22             112 1632008!
05/09/2009   68123/11/1995 130606101311112  105/09/200904/09/2009             !
 11              5611222009!
18/04/2009   50101/01/1991 18090906231 11102118/04/2009            11/04/20090!
 11              5611222009!
26/06/2008  147201/01/1975 331212011   6 1   20/06/2008          1118/06/2008 !
 12             11214012008!
09/07/2008   81107/02/1977 31131312211111102105/07/2008          0007/07/2008 !
 11              5611222008!
14/05/2009   78121/08/1976 32020201111 11102114/05/2009            13/05/20091!
 21              8411212009!
24/09/2008   55102/08/1971 3703031028111 102 24/09/200820/09/2008  22/09/20081!
 21              5611212008!
22/09/2009   69105/08/1987 220606102811112  125/09/200922/09/2009             !
 11              5611222009!
29/04/2009   42101/01/1956 53090907281 112  129/04/2009            27/04/20090!
 11              5611222009!
22/07/2008  161101/01/1976 321212011   6 1   22/07/2008          1112/07/2008 !
 12              84   32008!
09/07/2008   80110/02/1978 30131312281111102109/07/2008          1107/07/2008 !
 11              5611212008!
14/05/2009   81217/03/1947 62020201171 11102228/04/2009            28/04/20090!
 11              5611222009!
18/07/2008   83126/03/1982 26030314   13 102 19/07/2008            11/07/20084!
 22              8414012008!
21/04/2009   39120/11/1988 20090907281 112  118/04/2009            16/04/20090!
 11              5611222009!
06/08/2008  167101/01/1946 62121201171 21102406/08/2008          55           !
 22              8410252008!
07/08/2008   66201/04/1971 37131317241161106113/08/2008          0008/08/2008 !
 22              8413052008!
17/06/2009   98206/04/1988 21020201181 21102117/06/2009            17/06/20091!
 22              8414012009!
18/07/2008   84128/03/1973 35030314   12 106 18/07/2008            16/07/20084!
 22              8414012008!
25/09/2009  112224/09/1944 65060601171111102104/09/200902/09/2009  02/09/20092!
 21              5611212009!
21/04/2009   35120/05/1939 69090907271 11102922/04/2009            11/04/20090!
 11              5611222009!
06/08/2008  168101/01/1977 311212011   6 1   06/08/2008          55           !
 22             11214052008!
10/07/2008   65113/04/1979 291313172811612  110/07/2008          55           !
 22              8414022008!
04/07/2006 6095211/12/1942 630101122   6 106 04/07/2006          3130/06/20063!
 22              90 6612006!
12/11/2009 9257208/02/1995 14010114231 11102105/11/2009            05/11/20090!
 11                   52009!
16/01/2010   14101/05/1961 48020206181 11102116/01/2010            15/01/20100!
 21              5611222010!
20/01/2006    2101/01/1993 13040408231 112  120/01/200619/01/2006             !
 13              60 5422006!
06/02/2010   11125/12/1982 270404122811112  106/02/201016/01/201055          5!
 31              5611222010!
23/08/2006  159122/08/1989 17050505231 11102123/08/200623/08/2006            0!
 11              60 5422006!
06/03/2006   21212/10/1966 390606122811112  107/03/200607/03/2006             !
 11              60 5422006!
24/06/2006   70128/10/1970 35070701111 11102126/06/200626/06/20060024/06/20060!
 21                   22006!
06/02/2010   56205/01/2005  5080801161 112  125/01/2010            27/01/20100!
 13              6011222010!
12/09/2007   32112/02/1942 65111103171 11101512/09/2007          0008/09/2007 !
 13              5611222007!
23/03/2010   29115/01/1979 31131316281111102523/03/2010          3116/03/2010 !
 21                   52010!
04/10/2006   93117/07/1976 30141405281111101101/06/200601/06/2006  31/05/20060!
 11              60 5422006!
02/06/2009   89202/07/1990 18020201131 11102102/06/2009            01/06/20090!
 21              5611222009!
18/07/2008   85123/09/1941 66030314   16 110 17/07/2008          4105/07/2008 !
 12              8414012008!
25/09/2009  113120/06/1985 24060601181111101109/09/200908/09/2009  05/09/20090!
 11              5611222009!
21/04/2009   34122/11/1982 26090907281 11102122/04/2009            16/04/20090!
 11              5611222009!
06/08/2008  170101/01/1968 401212011   6 1   06/08/2008          0020/05/2008 !
 12              8414022008!
19/07/2008   88110/04/1978 30131316281161102119/07/2008          1118/07/2008 !
 22              8414042008!
01/08/2008   91102/12/1978 29030314   14 106 02/08/2008            28/07/20082!
 22              8414012008!
25/09/2009  114210/02/2002  70606011311112  117/09/200915/09/2009             !
 11              6011222009!
21/04/2009   36201/01/1988 21090907281 11102122/04/2009            09/04/20093!
 11              5611212009!
15/08/2008  176201/01/1984 24121201181 21106115/08/2008          0017/07/2008 !
 22              8414022008!
15/08/2008   56110/09/1946 61131310271121102115/08/2008          1115/08/2008 !
 22              5610052008!
06/06/2009   91115/09/1926 82020201171 11102106/06/2009            03/06/20090!
 21              5611222009!
08/08/2008   942           84030314   12 110 08/08/2008            05/08/20081!
 12              8414012008!
25/09/2009  115127/04/1966 43060601181111102105/09/200904/09/2009  03/09/20090!
 11              5611222009!
24/04/2009   41101/01/1962 47090907241 21106108/04/2009            07/04/20093!
 22              8414022009!
18/08/2008  177101/01/1971 371212011   6 1   18/08/2008          1118/08/2008 !
 22              8414022008!
29/07/2008  104217/08/1968 39131311241162106104/08/2008          0029/07/2008 !
 22              8414022008!
06/06/2009   84205/05/1980 29020201181 112  106/06/2009                       !
 13              5611222009!
29/08/2008  1041           3003031428111 102 30/08/200826/08/2008  19/08/20080!
 11              5611222008!
25/09/2009  117210/01/1967 420606011811112  115/06/200915/06/2009             !
 11              5611222009!
31/03/2009   26121/01/1983 26090907241 21110131/03/2009            31/03/20091!
 22              84   32009!
04/08/2008  107215/01/1967 41131311181161102112/08/2008          0030/07/2008 !
 22             11214042008!
09/06/2009   87125/06/1970 38020201181 61102102/06/2009            29/05/20090!
 22              84   32009!
09/09/2008  1071           3603031418111 102 02/09/200801/09/20081102/09/20081!
 21              5611212008!
25/09/2009  111110/01/1956 53060601181111102104/09/200902/09/2009  02/09/20092!
 21              56   62009!
21/04/2009   38117/03/1974 35090907281 31106121/04/2009            22/04/20092!
 22              8414022009!
23/07/2008  108101/01/1985 231212102   5 1   16/05/2008          0016/05/2008 !
 11              5611222008!
02/07/2008  104228/08/1988 19131301181121102103/07/2008          0003/07/2008 !
 22              8414042008!
29/05/2009   86129/07/1977 31020201181 11101730/05/2009            29/05/20090!
 11              84 3032009!
09/09/2008  1081           2803031428111 2   09/09/200801/09/2008            0!
 11              5611222008!
25/09/2009  116101/01/1967 42060601181111102105/09/200904/09/2009  03/09/20090!
 11              5611222009!
02/05/2009   48201/01/1940 69090907271 21102226/04/2009            27/04/20090!
 12              8414022009!
15/07/2008  103101/01/1979 29121210211 21101102/07/2008          0003/07/2008 !
 12              8414022008!
24/07/2008  107224/07/1966 42131301141121106115/07/2008          1101/07/2008 !
 22              5614052008!
30/05/2009   88112/04/1973 36020201181 11102130/05/2009            01/06/2009 !
 21              8419612009!
20/09/2008  1112           28030314   16 106 22/09/2008            27/08/20083!
 22              11   52008!
05/08/2009   68101/05/1972 370606062811112  104/08/200904/08/2009             !
 11              5611222009!
27/04/2009   28104/10/1999  9090902131 112  327/04/2009            28/04/20090!
 11              5611222009!
09/09/2008  100101/01/1945 63121212211 11101108/07/2008          0011/07/2008 !
 11              5611222008!
28/07/2008  108116/03/1929 79131301171131104428/08/2008          1125/07/2008 !
 12              8414012008!
09/06/2009   93111/04/1980 29020201181 11104106/06/2009            08/06/20091!
 21              8411212009!
29/08/2008   25109/08/1980 2803030318111 102 27/08/200826/08/20082127/08/2008 !
 21              8411212008!
20/09/2009   69201/01/1983 260606061811612  120/09/200920/09/2009             !
 12              8414022009!
12/05/2009   33101/01/1969 40090902181 11104107/05/2009            27/04/20094!
 11              5611212009!
09/09/2008  101206/07/1988 20121212281 11102112/06/2008          1113/06/2008 !
 21              5611212008!
14/07/2008   31215/01/1955 53131319281161102124/07/2008          0027/07/2008 !
 22              8414022008!
26/09/2008   381           6703030417111 102 27/09/200821/09/20084122/09/20084!
 21              5611212008!
20/09/2009   70101/01/1974 35060606281111101104/09/200904/09/2009  04/09/20090!
 11              5611222009!
22/09/2008  103201/01/2004  4121212261 112  112/08/2008          55           !
 11              60 5522008!
14/07/2008   32215/01/1960 48131319281161102224/07/2008          1115/07/2008 !
 22              8414042008!
20/09/2009   71101/01/1953 56060606281111101120/09/200920/09/2009  15/09/20090!
 11              5611222009!
12/05/2009   38101/01/1952 57090909271 61110412/05/2009            10/05/20090!
 12                   32009!
03/09/2008  102222/03/2000  8121212231 112  124/04/2008          55           !
 11              60 5522008!
22/07/2008   30222/02/1975 33131319241161102122/07/2008          0021/07/2008 !
 12              8414022008!
09/07/2006 6100211/04/1955 510101122   6 102 09/07/2006            04/07/20060!
 12              90 6622006!
19/11/2009 9258226/06/1984 25010114281 11101919/11/2009            19/11/20090!
 11              5611222009!
20/01/2010   15120/12/1957 52020206181 11102120/01/2010            18/01/20100!
 21              8411222010!
30/01/2006   15201/01/1992 14040407231 112  130/01/200625/01/2006             !
 13              60 5422006!
17/02/2010   12120/02/1936 740404122711112  117/02/201010/02/201055          5!
 11              35  052010!
23/08/2006  110227/10/1975 30050501181 11102123/08/200623/08/2006            0!
 11              60 5422006!
22/06/2006   69230/11/1971 34070701121 11102122/06/200622/06/20060020/06/20063!
 21              60 5412006!
12/02/2010   58122/04/1974 35080801181 11102209/02/2010          2101/02/2010 !
 11              44  032010!
15/09/2007   31116/08/1977 30111103181 21102115/09/2007          2105/09/20074!
122             12012212007!
22/03/2010   28215/01/1977 33131316281111102123/03/2010          1113/03/2010 !
 21              5611212010!
04/10/2006   94117/07/1962 44141405    6 1   21/09/2006                       !
 12              90 6522006!
24/09/2008   33203/01/1942 66030309271112102221/09/200819/09/20080004/09/2008 !
 11              5611222008!
21/09/2009   72101/01/1969 40060606281111102122/09/200921/09/20091120/09/2009 !
 21              5611212009!
12/05/2009   37101/01/1983 26090909281 11102112/05/2009            01/05/20090!
 11              5611222009!
12/08/2008   59127/07/1969 391212051   6 1   15/05/2008          0014/05/2008 !
 12              8414052008!
22/07/2008   66115/01/1941 67131307271161106122/07/2008          0006/07/2008 !
 22              8414022008!
14/05/2009   83116/03/1979 30020201121 11102114/05/2009            14/05/20091!
 21              5611212009!
24/09/2008   85208/09/1983 25030316281 1 2   24/09/200820/09/2008  22/09/20080!
 11              5611222008!
23/09/2009   73201/01/1965 44060606281111102111/09/200911/09/2009  11/09/20090!
 11              5611222009!
12/05/2009   36201/01/1978 31090909281 11102912/05/2009            22/04/20090!
 11              5611222009!
05/09/2008   63103/12/1956 51121205141 21102109/09/2008          0009/09/2008 !
 12              84   32008!
04/07/2008   95118/06/1963 45131303181161106105/07/2008          3101/07/2008 !
 22             11214042008!
24/09/2009   74101/01/2006  30606062511112  124/09/200924/09/2009             !
 11              5611222009!
21/04/2009   26107/06/1964 44090902141 61106122/04/2009            18/04/20092!
 22             112   42009!
23/07/2008   49116/09/1973 34121205181 112  724/07/2008          55           !
 11              5611232008!
05/08/2008   65115/01/1977 31131309281161103108/07/2008          0011/07/2008 !
 12              8414022008!
29/05/2009   72108/08/1950 58020201111 11102107/05/2009          0008/05/2009 !
 21              8411212009!
27/09/2008  116218/01/1961 47030314241 112  128/09/200823/09/2008             !
  1              8411222008!
04/08/2009   75108/05/1998 110606062311112  103/08/200903/08/20090004/08/20090!
 11              5611222009!
06/05/2009   32204/02/1942 67090902171 12104102/05/2009            02/05/20091!
 21              5611212009!
12/07/2008   63101/01/1979 29121207281 21102712/07/2008          0020/05/2008 !
 12              8414022008!
07/07/2008   87230/09/1976 31131312181121102118/07/2008          0004/07/2008 !
 12              8414022008!
30/05/2009   85130/01/1958 51020201181 11102323/05/2009            22/05/20090!
 21              5611222009!
23/09/2009   76101/01/1999 100606062311112  123/09/200921/09/2009             !
 11              5611222009!
27/04/2009   29101/01/2000  9090902131 112  127/04/2009            28/04/20090!
 11              5611222009!
14/07/2008   64101/01/1985 23121207    6 1   14/07/2008          3116/06/2008 !
 12             11214012008!
31/07/2008   77215/01/1970 38131314281131102131/07/2008          1111/07/2008 !
 22              5611222008!
15/07/2008   842           56030306   12 106 15/07/2008          0009/07/2008 !
 12              8414022008!
18/09/2009   80101/01/1994 15060606231161107118/09/200917/09/20090010/09/2009 !
 12              8414022009!
05/05/2009   31121/05/2003  5090902161 122  106/05/2009            02/05/20090!
 11                   62009!
16/07/2008   66201/01/1936 72121207    6 1   16/07/2008          0012/07/2008 !
 12             11214022008!
08/08/2008   67115/01/1961 47131308281161106111/08/2008          3104/08/2008 !
 22              8414012008!
04/05/2009   71201/07/1980 28020201181 11101104/05/2009            28/04/20090!
 11              5620022009!
14/08/2008  1001           42030306   13 104 14/08/2008            02/08/20081!
 22              8414012008!
25/09/2009   78201/01/1972 37060606281161102125/09/200923/09/20090023/09/2009 !
 12              8414022009!
01/05/2009   74102/10/2006  2090911261 112  901/05/2009                       !
 11                   22009!
19/07/2008   69101/01/1981 27121207    6 102 19/07/2008          0019/07/2008 !
 12              5611222008!
20/08/2008  126104/10/1986 21131301181161106323/08/2008          1108/08/2008 !
 22              8414022008!
06/06/2009  120214/04/1965 44020210181 61102106/06/2009            16/05/20090!
 22              8414022009!
19/09/2008  1121           32030306   16 102 06/11/2008            03/09/2008 !
 12              7711212008!
10/09/2009   55221/05/1973 360606071811112  110/09/200910/09/2009             !
 11              5611222009!
28/04/2009   67113/01/1993 16090911231 11102128/04/2009            21/04/20090!
 11              5611222009!
16/08/2008   75201/01/1956 52121207    6 1   16/08/2008          0029/07/2008 !
 12              8414022008!
19/08/2008   40118/04/1969 39131318281161102319/08/2008          1106/08/2008 !
 22              8414022008!
08/06/2009  121110/05/1950 59020210181 11102108/06/2009            06/06/20090!
 21              5611222009!
03/07/2008  1492           18030301    3 102 03/07/2008            21/05/2008 !
 22              8614012008!
18/09/2009   56111/05/1993 160606072311112  120/09/200918/09/2009             !
 11              5611222009!
20/04/2009   64201/01/1950 59090911271 11104125/04/2009            20/04/20090!
 11              56   22009!
23/08/2008   76101/01/1962 46121207211 21102123/08/2008          1122/08/2008 !
 12              8414012008!
23/08/2008  123128/09/1969 38131301181161102123/08/2008          3120/08/2008 !
 22              5611252008!
05/07/2008  156108/08/1967 40030301    6 102 05/07/2008          3101/07/2008 !
 12              67   52008!
24/09/2009   57216/10/1981 27060607281111104125/09/200924/09/20091123/09/2009 !
 21              5611212009!
05/05/2009   72205/12/1984 24090911221 112  105/05/2009            28/04/20090!
 11              5611222009!
29/08/2008   78101/01/1981 27121207    4 1   10/05/2008          3110/05/2008 !
 12              8414012008!
18/08/2008   86115/01/1975 33131303181121106126/08/2008          1119/08/2008 !
 22              8414012008!
01/07/2006 6087217/10/1982 23010112181112101126/06/2006            24/06/20061!
 21              60 5412006!
21/11/2009 9260114/12/1986 22010114281 11101921/11/2009            25/11/20090!
 11              5611222009!
20/01/2010   16225/04/1977 32020206181 51102109/10/2009            13/10/2009 !
 22              8414012009!
30/01/2006   16101/01/1941 65040407271 112  131/01/200628/01/2006             !
 21               8   52006!
18/02/2010   13225/06/1955 54040412271121102218/02/201015/02/20105517/02/20100!
 12              8414022010!
22/08/2006   40101/01/1973 33050509141111102422/08/200622/08/20061124/07/20061!
 21              60 5412006!
20/05/2006   61102/11/1961 440707011   6 2  120/05/2006            20/05/20060!
 22                   22006!
06/02/2010   13113/04/1955 54080801111 11102108/01/2010            06/01/20100!
 11              5611222010!
14/09/2007   46224/03/1977 30111111281 12101115/09/2007          0005/09/20070!
 13              5011222007!
26/01/2010    8115/01/1984 261313162811112  126/01/2010                       !
 11              5611222010!
15/12/2006   96228/02/1986 20141405   13 102 21/11/200621/11/2006  18/11/20061!
 22              90 9912006!
13/06/2009  126127/09/1970 38020210181 21102113/06/2009            08/06/20090!
 22              8414022009!
12/07/2008  163212/02/1952 56030301    2 102 12/07/2008          3112/07/2008 !
 22              22   32008!
10/09/2009   58104/09/1989 20060607281111101312/09/200910/09/2009  12/09/20090!
 11              5611222009!
20/04/2009   63101/01/1967 42090911241 11102114/04/2009            14/04/20090!
 21              5611222009!
30/08/2008   79101/01/1980 28121207    6 102 30/08/2008          0027/08/2008 !
 12              8414022008!
18/08/2008   87115/01/1964 44131303181161102126/08/2008           019/08/2008 !
 12              8414022008!
11/06/2009  124220/01/1944 65020210171 11102211/06/2009            15/06/20092!
 21              56   32009!
19/07/2008  175126/02/1976 32030301    6 102 19/07/2008                       !
 12                   52008!
11/09/2009   59111/11/1981 27060607281111102111/09/200910/09/20090011/09/2009 !
 11              5611222009!
05/05/2009   73101/08/2000  8090911231 112  101/05/2009            27/04/20090!
 11              5611222009!
17/09/2008   83101/01/1958 50121207    4 1   18/09/2008          0031/07/2008 !
 12              8414022008!
25/08/2008   34117/05/1947 61131319271121102125/08/2008          0023/08/2008 !
 12              8414022008!
08/06/2009  110208/05/1975 34020210181 11102129/05/2009            28/05/20090!
 21              5611222009!
22/07/2008  180205/08/1999  8030301    6 2   22/07/2008          0020/07/2008 !
 12              8614022008!
25/09/2009   60130/06/1988 21060607281111102125/09/200925/09/20091124/09/2009 !
 21              5611212009!
28/04/2009   69116/06/2008  0090911261 11107926/04/2009            22/04/20095!
 11              5611222009!
22/07/2008   71124/02/1948 60121207271 11102122/07/2008          0023/07/2008 !
 11              5611222008!
04/07/2008   71215/01/1930 78131303171111102105/07/2008          3103/07/2008 !
 21                   32008!
01/06/2009  114127/02/1954 55020210141 61106101/06/2009            27/05/20090!
 22              8414022009!
22/07/2008  181128/05/1974 34030301    3 102 22/07/2008          1117/07/2008 !
 22              8614042008!
25/09/2009  118118/09/1968 41060601111111101125/09/2009            26/09/20090!
 11              5611222009!
28/04/2009  100215/10/1945 63090901171 212  128/04/2009                       !
 12              8414022009!
29/08/2008   77224/06/1977 31121207221 11102129/08/2008            02/09/20081!
 11              5611212008!
04/07/2008   69126/11/1974 33131303111111102124/06/2008          0003/07/2008 !
 21              5611222008!
29/04/2009   87131/01/1968 41020210181 61102129/04/2009            24/04/20090!
 22              8414022009!
06/08/2008  190107/03/1981 27030301    3 102 03/08/2008          1102/08/2008 !
 22              8414242008!
25/09/2009  119110/01/1970 39060601111111102128/09/200925/09/2009  25/09/20090!
 11              10   52009!
28/04/2009  101231/05/1987 21090901181 112  128/04/2009                       !
 11              56   62009!
08/07/2008   73203/03/2003  51313031611112  109/07/2008          55           !
 11              5611222008!
16/06/2009  109207/01/1951 58020210171 11102103/06/2009            16/06/20090!
 11              5611222009!
14/08/2008  198228/02/1980 28030301    6 102 14/08/2008          1111/08/2008 !
 12              59   52008!
25/09/2009  120112/12/1970 38060601181111102129/09/2009            25/09/20090!
 11              5611222009!
30/04/2009  105120/11/1974 34090901141 61104127/04/2009            27/04/20091!
 12              8414012009!
04/07/2008   74115/01/1986 22131303181111301113/07/2008          0005/07/2008 !
 11              5611222008!
29/08/2008  2101           41030301    6 102 29/08/2008          1125/08/2008 !
 12              8414012008!
24/08/2009  110231/12/1977 31060601181161102117/06/200916/06/2009  12/06/20090!
 12              8414022009!
24/04/2009   97101/01/1986 23090901181 41102123/04/2009            21/04/20093!
 22                   52009!
01/09/2008   81101/01/1973 35121209281 11103310/07/2008          0009/07/2008 !
 11              5611222008!
16/07/2008   78123/10/2001  61313031611112  115/07/2008          55           !
 11              5611222008!
06/06/2009  119119/08/1958 50020210181 61102106/06/2009            02/06/20090!
 22              8414022009!
18/09/2008  224125/11/1978 29030301    6 102 18/09/2008          00           !
 22                   52008!
10/09/2009  222124/07/1997 120606131311112  110/09/200909/09/2009             !
 11              5611222009!
28/04/2009  102101/01/1988 21090901181 11106128/04/2009            24/04/20092!
 21              56 4032009!
20/09/2008   98101/01/1959 49121209281 11102321/09/2008          1119/09/2008 !
 21              8411252008!
24/07/2008   76115/01/1929 79131303171111101425/07/2008          0010/07/2008 !
 13              5611222008!
16/06/2009  118120/10/1959 49020210181 61102404/06/2009            16/06/20090!
 22              84   32009!
18/09/2008  225201/10/1976 31030301    2 102 18/09/2008          0011/09/2008 !
 12              8414022008!
07/09/2009  217224/03/1981 280606131811112  107/09/200903/09/2009             !
 11              5611222009!
02/05/2009  111115/03/1942 67090901171 112  101/05/2009            28/04/20090!
 11              5611222009!
20/09/2008   99101/01/1991 17121209231 112  323/09/2008          0019/09/2008 !
 11                   52008!
24/07/2008   77115/01/1987 211313031811112  125/07/2008          0022/07/2008 !
 11              5611222008!
23/06/2009   97107/09/1976 32020210181 61102724/06/2009            23/06/20090!
 22              8414022009!
21/08/2008   851           49030319   16 106 22/08/2008            25/07/20082!
 22             11214012008!
15/09/2009  216204/06/1984 250606132211112  115/09/200907/09/2009             !
 11              5611222009!
28/04/2009  103101/01/1931 78090901171 11102404/05/2009            18/04/20090!
 11              5611222009!
20/09/2008  100101/01/1980 281212092   4 1   20/07/2008          1123/07/2008 !
 22              84   52008!
26/07/2008   81115/01/1973 35131303121111102101/08/2008          0029/07/2008 !
 11              5611222008!
01/07/2006 6088202/05/1950 56010112271111102226/06/2006            22/06/20061!
 21              90 5412006!
30/11/2009 9261105/03/1951 58010114211 11101930/11/2009            02/12/20090!
 11              5611232009!
22/01/2010   17213/11/1986 23020206181 11101722/01/2010            21/01/20100!
 11              8411222010!
30/01/2006   11201/01/1983 23040402181 11102130/01/200626/01/2006  28/01/20062!
 21              60 5412006!
12/01/2010    1201/01/1956 54040413241121106412/01/201007/01/20105511/01/20100!
 22              25  032010!
22/08/2006   41101/01/1961 450505091811112  122/08/200622/08/2006            0!
 11              60 5422006!
02/01/2010    9212/04/1980 29080801181 11104101/01/2010            04/01/20103!
 11              8411212010!
14/09/2007   57201/04/1952 55111110271 61102114/09/2007          0010/09/20071!
 22              6014012007!
17/02/2010   20202/06/1986 231313162811112  117/02/2010                       !
 11              5611222010!
15/12/2006   97124/09/1979 27141405    2 1   06/12/2006            30/11/20061!
 22              90 6512006!
19/08/2008   48204/07/1983 25030315   12 102 20/08/2008            31/07/20081!
 12              8414412008!
17/09/2009  219213/07/1964 450606132111112  117/09/200916/09/2009             !
 11              5611222009!
30/04/2009  107218/02/1958 51090901181 11104109/04/2009            08/04/20090!
 11              5611222009!
18/09/2008  114202/12/2001  6121218231 112  118/09/2008          55           !
 31              5611222008!
28/07/2008   80215/01/1930 78131303171111102101/08/2008          1121/07/2008 !
 11              5611222008!
16/09/2008   54113/02/1956 52030315    4 102 15/09/2008            17/09/20083!
 22              8414042008!
07/09/2009  221124/03/1997 120606131311122  107/09/200904/09/2009             !
 11              5611222009!
22/05/2009   28207/09/2001  7090910231 11107122/05/2009            19/05/20090!
 21              5611222009!
18/09/2008  115101/01/1994 14121218231 112  124/07/2008          0006/06/2008 !
 11              5611222008!
21/07/2008   62120/01/1975 331313082811112  115/07/2008          0018/07/2008 !
 11              5611222008!
29/07/2008   481           50030305   13 102 30/07/2008            09/07/20084!
 12             11214012008!
16/09/2009  218112/11/1965 43060613181111101216/09/200907/09/2009  10/09/20090!
 11              5611222009!
30/04/2009  106210/05/1949 60090901141 112  429/04/2009            28/04/20090!
 11              5611222009!
18/09/2008  116201/01/1999  9121218231 112  118/09/2008          55           !
 11              5611222008!
01/08/2008   91115/01/1932 761313162711112  101/08/2008          0024/07/2008 !
 11              5611222008!
04/06/2009  116212/09/1977 31020210181 11102103/06/2009            04/06/20094!
 21              5617512009!
06/09/2008   562           34030305    3 102 06/08/2008          1105/08/2008 !
 22              8414022008!
07/09/2009  220219/10/2006  20606132511112  107/09/200903/09/2009             !
 11              5611222009!
02/05/2009  108124/10/1954 54090901141 61106402/05/2009            02/05/20092!
 22                   52009!
23/09/2008  117207/02/1963 45121218281 12102112/09/2008          0013/09/2008 !
 11              5611222008!
08/08/2008   94215/01/1972 361313162811112  108/08/2008          0002/08/2008 !
 11              5611222008!
09/06/2009  122108/12/1965 43020210111 11102108/06/2009            09/06/20090!
 21              5611222009!
19/09/2008   581           31030305    2 102 19/09/2008          0009/09/2008 !
 12              8414022008!
08/05/2009  115125/02/1961 48090901181 61106107/05/2009            07/05/20093!
 22             14014042009!
23/09/2008  118117/12/1989 18121218281 11102129/08/2008          2129/08/2008 !
 21              5611212008!
15/08/2008   97102/05/1981 27131316281111102125/08/2008          1114/08/2008 !
 21             11211212008!
01/06/2009  101202/05/1983 26020210181 112  114/05/2009            15/05/20090!
 11              5611222009!
28/06/2008   18128/05/1977 31030302   13 102 29/06/2008            24/06/20084!
 12             11214022008!
11/05/2009  117105/07/1985 23090901141 11102109/05/2009            24/04/20090!
 11              5611222009!
23/09/2008  125120/04/1941 67121218271 11102825/09/2008          0015/09/2008 !
 21                   52008!
14/08/2008  103217/08/1952 56131316271111102119/08/2008          1116/08/2008 !
 11              5611212008!
12/05/2009   98114/05/1983 26020210181 51102112/05/2009            12/05/20090!
 11             11711222009!
26/08/2008   22221/12/1976 31030302   13 102 06/08/2008                       !
 12              8414012008!
11/08/2009  230124/12/1991 170606132811112  111/08/200910/08/2009             !
 11              5611222009!
05/05/2009  114117/05/1963 46090901111 11104106/05/2009            02/05/20091!
 21               6   32009!
23/09/2008  119101/01/2002  6121218261 112  108/09/2008          55           !
 11              5611222008!
19/08/2008  100111/03/1963 45131316211111102319/08/2008          1117/08/2008 !
 11                   32008!
08/05/2009   96125/12/1952 56020210181 61102108/05/2009            08/05/20090!
 22              8414022009!
10/09/2008   23107/03/1986 22030302    3 102 10/09/2008            06/09/2008 !
 12              84 3852008!
24/09/2009  229108/10/1977 31060613181111101124/09/200923/09/20090024/09/2009 !
 11              5611222009!
11/05/2009  116117/09/1985 23090901181 11102105/05/2009            04/05/20091!
 21              5611212009!
23/09/2008  120201/01/1953 55121218271 11101225/08/2008          0029/08/2008 !
 11              5611222008!
25/08/2008  101201/11/1940 67131316271111102325/08/2008          1119/08/2008 !
 21              5611212008!
27/04/2009   85101/05/1949 60020210181 31102127/04/2009            17/04/20091!
 22              8414012009!
18/07/2008   261           74030304   12 102 18/07/2008            15/07/20084!
 12              8414012008!
07/09/2009  224201/01/1941 68060613271111104107/09/200905/09/2009  07/09/20092!
 21              5611212009!
04/05/2009  112230/01/1965 44090901111 112  104/05/2009                       !
 11              5611222009!
23/09/2008  121113/09/1990 18121218231 11301101/10/2008            16/09/20080!
 11              5611222008!
05/08/2008   45215/10/1938 691313182711112  105/08/2008          55           !
 21              5611222008!
22/08/2008   33124/04/1988 20030304   16 102 23/08/2008          0019/08/2008 !
 22              8411222008!
08/09/2009  225117/07/1974 35060613281121102108/09/200931/08/2009  03/09/20091!
 22              8414012009!
04/05/2009  113101/01/1953 56090901181 11104705/05/2009            06/05/20091!
 21              8411212009!
23/09/2008  122105/04/1981 27121218211 112  123/09/2008          0021/09/2008 !
 11              5611222008!
20/08/2008  102129/03/2001  71313162611112  120/08/2008          55           !
 11              60 5622008!
01/07/2006 6089216/07/1985 20010112281111102129/06/2006          2123/06/20062!
 21              60 5412006!
01/12/2009 9202208/06/1980 29010114281 11104101/12/2009            01/12/20091!
 11              5611212009!
30/01/2010   18126/12/1963 46020206181 11102123/01/2010            21/01/2010 !
 21              20   32010!
23/01/2006    1201/01/1977 29040403211 61102123/01/200617/01/20065518/01/20061!
 12              90 6022006!
23/01/2010    2222/09/1990 19040413281112102123/01/201020/01/20105522/01/20102!
 21              5611222010!
22/08/2006   42201/01/1965 41050509181111104122/08/200622/08/20061118/07/20064!
 21              60   32006!
29/01/2010   41121/06/1966 43080801181 21106130/01/2010            26/01/20101!
 22              84 5152010!
28/06/2007   46125/02/1947 60111109271 31102128/06/2007            24/06/20071!
  2              90 6612007!
23/03/2010   31215/01/1965 45131316181111302123/03/2010          0016/03/2010 !
 11              5611222010!
11/11/2006   39107/05/1967 39141401111111102331/08/200631/08/2006  30/08/20060!
 11              92 5422006!
25/05/2009   77210/10/1977 31020205121 11102124/05/2009            10/05/20090!
 21              5611222009!
30/06/2008   68115/05/1962 46030313    6 104 30/06/2008          00           !
 12                   32008!
14/07/2009  223226/11/1983 25060613281111102114/07/200907/07/2009  10/07/20090!
 11              5611222009!
01/05/2009   33201/01/1977 32090909281 11102101/05/2009            13/02/20092!
 11              5611212009!
23/09/2008  123125/04/1953 55121218281 11106112/09/2008          1110/09/2008 !
 21              5611212008!
15/08/2008   38217/05/1985 23131318281111104115/08/2008          1116/08/2008 !
 21              5611212008!
18/06/2009   88121/11/1957 51020205181 11102108/06/2009            05/06/2009 !
 21              8111212009!
16/07/2008   782           42030313    2 1   16/07/2008            11/04/2008 !
 22             112   32008!
23/09/2008  124201/01/1982 26121218281 112  114/09/2008          0007/08/2008 !
 11              5611252008!
20/08/2008   30104/10/2001  61313041311112  121/08/2008          55           !
 11              60 5422008!
20/05/2009   76204/12/1959 49020205121 11102125/05/2009            12/05/20090!
 21              5611222009!
16/07/2008   791           45030313    2 1   16/07/2008          0010/07/2008 !
 12              51   52008!
30/08/2009  226223/01/1952 57060613271111104130/08/200927/08/2009  27/08/20090!
 11              5611222009!
01/05/2009   32101/01/1959 50090909281 11102110/05/2009            10/12/20081!
 21             140   12009!
23/09/2008  126101/01/1976 32121218281 11102116/09/2008          0015/09/2008 !
 11              5611222008!
19/08/2008   28115/01/1992 161313041311112  119/08/2008          55           !
 11              56 8052008!
20/06/2009   73208/05/1985 24020205181 11102119/05/2009            19/05/2009 !
 21              9011212009!
02/08/2008   83113/01/1979 29030313    6 102 02/08/2008                      1!
 22              8414012008!
10/09/2009  231227/04/1980 29060613181121106110/09/200907/09/2009  07/09/20092!
 22              8414012009!
21/04/2009   31108/01/1957 52090909211 11102119/04/2009            18/04/20093!
 21              5611212009!
23/09/2008  127101/01/1951 57121218281 11106118/09/2008          1119/08/2008 !
 21              56   52008!
18/08/2008   27121/07/1990 18131304181111102118/08/2008          1114/08/2008 !
 21              5611222008!
20/06/2009   74124/06/1975 34020205181 11104120/05/2009            22/05/2009 !
 21              31   32009!
08/08/2008   86122/05/1970 38030313    6 102 08/08/2008            05/08/2008 !
 22              84 7552008!
16/09/2009  227113/03/1992 170606131311112  116/09/200914/09/2009             !
 11              5611222009!
05/05/2009   34113/09/1998 10090909131 122  105/05/2009            29/04/20090!
 11              5611222009!
23/09/2008  128101/01/1976 32121218281 11102101/10/2008          2119/04/2008 !
 21              5611212008!
09/08/2008   26215/06/1926 82131304171111102109/08/2008          1106/08/2008 !
 21                   32008!
22/06/2009   85119/03/1990 19020205181 12101106/06/2009            03/06/20090!
 11              5611222009!
25/09/2009  228213/03/1946 63060613181111102125/09/200924/09/2009  25/09/20091!
 21              5611212009!
24/04/2009   68120/03/1953 56090904211 11102124/04/2009            21/04/20090!
 11              5611222009!
26/09/2008  155101/01/2004  4121218261 112  720/10/2008          55           !
 11                   22008!
02/08/2008   93215/01/1932 76131312271111102302/08/2008          2130/07/2008 !
 11              5611242008!
16/06/2009   89118/10/1965 43020205181 11102109/06/2009          0005/06/20094!
 21              8411212009!
05/08/2008   69203/10/1987 20030316    3 102 06/08/2008            01/08/20081!
 12              8414012008!
25/09/2009   87212/05/1987 220606152811112  125/09/200925/09/2009             !
 11              5611222009!
24/04/2009   62103/05/1924 85090904271 11102121/04/2009            23/04/20094!
 11              5611212009!
31/07/2008   92115/01/1937 71131312271111102402/08/2008          0025/07/2008 !
 11              56 6832008!
10/06/2009   75215/09/1989 19020205181 11104104/06/2009          0003/06/20090!
 11              8411222009!
22/08/2008   74201/06/1984 24030316    2 102 22/08/2008            02/09/2008 !
 22              8414022008!
02/09/2009   88121/12/1951 57060615281111101102/09/200931/08/2009  27/08/20090!
 11              5611222009!
02/05/2009   75222/03/1958 51090904281 11102130/04/2009            29/04/20091!
 11              5611212009!
31/08/2008   91201/12/1948 59131312271111102402/08/2008          1104/08/2008 !
 21              5611212008!
10/06/2009   82204/03/1947 62020205171 11102430/05/2009          0027/05/20090!
 21              5611222009!
05/09/2008   811           77030316    3 102 05/09/2008            24/04/2008 !
 22              5611212008!
28/08/2009   86116/03/1972 37060615281111104128/08/200928/08/2009  28/08/20094!
 21              5611212009!
01/05/2009   70204/12/1977 31090904281 11101102/05/2009            27/04/20090!
 11              5611222009!
20/08/2008  102227/09/1947 60131312171111106323/08/2008          4121/08/2008 !
 21              8411212008!
10/06/2009   79111/08/1969 39020205181 21102525/05/2009          0020/05/20090!
 22              21   52009!
06/08/2008   21220/11/1952 55030303   16 102 09/08/2008          3105/08/2008 !
 12             11214022008!
03/09/2009   89228/04/2000  90606151311112  125/08/200923/08/2009             !
 11              6011222009!
01/05/2009   71110/04/1937 72090904271 11102102/05/2009            30/04/20090!
 11              5611222009!
16/07/2008  100201/01/1963 45121218281 212  516/07/2008          0018/07/2008 !
 12              8414022008!
07/08/2008   96115/01/1964 441313162811112  125/08/2008          55           !
 11              5611222008!
01/07/2006 6091112/10/1990 150101121311112  130/06/2006            04/07/20060!
 11              60 5422006!
01/12/2009 9263125/05/1956 53010114211 11102101/12/2009            01/12/20090!
 11              5611222009!
29/01/2010   19110/11/1965 44020206181 11101129/01/2010            25/01/20101!
 11              84 7532010!
23/02/2010   22115/08/1944 65040401171121102422/02/201018/02/20105520/02/20100!
 22              8411252010!
30/01/2006    2201/01/1963 43040403241 612  131/01/2006                       !
 12              90 6022006!
22/08/2006   43101/01/1983 23050509181111102122/08/200622/08/2006 107/07/20064!
 21              60 5412006!
07/03/2006   22209/05/1996  90606122311112  107/03/200607/03/2006             !
 11              60 5422006!
18/06/2006   67115/05/1962 440707011   3 102118/06/2006          3118/06/20063!
 22                   42006!
27/01/2010   38126/09/1974 35080801111 11102328/01/2010            27/01/20100!
 11              5611222010!
02/07/2007   47217/10/1984 22111109281 112  102/07/2007                       !
 11              60 5422007!
19/01/2010   10215/01/1942 68131316271111106129/01/2010          3123/01/2010 !
 21                   12010!
27/09/2006   40117/06/1973 33141401    3 1   26/09/2006            23/09/20063!
 22                   32006!
27/09/2008  234120/04/1946 62030301171 11102127/09/200822/09/2008  18/09/20080!
 11              5611222008!
03/09/2009   90207/11/2004  40606151511112  119/07/200919/07/2009             !
 11              6011222009!
24/04/2009   66109/02/1987 22090904281 11102124/04/2009            24/04/20093!
 11              8411212009!
26/08/2008  101101/01/1959 491212182   6 1   01/07/2008          0011/06/2008 !
 12              8414022008!
01/07/2008   86215/01/1926 82131316271111102401/07/2008          3128/06/2008 !
 21              8411212008!
11/06/2009   83207/11/1935 73020205171 11102214/05/2009            18/05/2009 !
 21              84   42009!
27/09/2008  233211/02/1942 66030301171 11102127/09/200824/09/2008  23/09/20082!
 11              5611212008!
25/09/2009   91105/07/1973 360606152811112  125/09/200925/09/2009             !
 11              5611222009!
24/04/2009   67201/01/1945 64090904271 11102122/04/2009            17/04/20090!
 11              5611222009!
25/08/2008  102201/01/1958 50121218    6 1   29/07/2008          0029/07/2008 !
 12              8414022008!
09/07/2008  116129/12/1975 32131302181111102130/06/2008          2101/07/2008 !
 21              8414052008!
10/06/2009   84113/06/1943 66020205171 11101402/06/2009            22/05/20090!
 11              5611222009!
22/10/2008   36103/09/1973 35030309211 1 101 22/10/200817/10/20080018/10/2008 !
 11              5611222008!
24/09/2009   92101/01/1956 53060615281111110124/09/200924/09/2009  19/09/20090!
 11              56 1652009!
02/05/2009   73215/11/1984 24090904281 11102129/04/2009            27/04/20090!
 21              5611222009!
25/08/2008  103101/01/1968 401212182   6 1   02/08/2008          0029/07/2008 !
 12              8414022008!
07/08/2008   55115/06/1977 31131310281111102107/08/2008          0007/08/2008 !
 21              56  052008!
23/04/2009   58204/02/1972 37020201181 11102120/04/2009            20/04/20090!
 11              5611222009!
27/09/2008   52103/11/1945 62030318271111102426/09/200824/09/20080022/09/2008 !
 11              5611322008!
03/09/2009   93121/09/2003  50606151511112  119/08/200918/08/2009             !
 11              6011222009!
21/04/2009   61215/03/1971 38090904281 112  121/04/2009                       !
 11              5611222009!
16/09/2008  112101/01/1952 56121218    6 1   16/09/2008          0016/09/2008 !
 12              56   52008!
23/07/2008  110103/05/1969 39131302181112102323/07/2008          0023/07/2008 !
 11              5611222008!
23/04/2009   59116/02/1963 46020201111 212  121/04/2009            20/04/20090!
 12              8414022009!
26/09/2008  114228/10/1965 42030314281111102124/09/200824/09/20081122/09/2008 !
 11             11511212008!
25/09/2009   94201/01/1965 44060615281111101125/09/200925/09/20090025/09/2009 !
 11              5611222009!
01/05/2009    6120/05/1984 24090904281 11101102/05/2009            29/04/20090!
 11              5611222009!
23/09/2008  113101/01/1964 441212182   6 102 20/09/2008          0022/09/2008 !
 12              8414022008!
31/07/2008   58208/04/1984 24131317281111102131/07/2008          3131/07/2008 !
 21             112  042008!
23/04/2009   60117/03/1978 31020201181 11101722/04/2009            20/04/20090!
 11              5620022009!
26/09/2008  113117/02/1984 24030314281111102127/09/200819/09/20080022/09/2008 !
 11              5611222008!
07/09/2009   95205/05/1971 380606152811112  107/09/200907/09/2009             !
 11              5611222009!
02/05/2009   72201/01/1938 71090904271 11102402/05/2009            02/05/20091!
 11              5611212009!
06/08/2008   97201/01/1974 341212202   2 102 29/07/2008          0029/07/2008 !
 12              8414022008!
05/08/2008   29101/03/1964 44131304181121102105/08/2008          1131/07/2008 !
 22              5611212008!
23/04/2009   68127/11/1951 57020201111 11103128/04/2009            27/04/20090!
 13              5611222009!
29/09/2008   91201/03/1962 46030319281111102125/09/200825/09/20081123/09/2008 !
 21              8411212008!
31/08/2009  113110/09/1962 47060604181111102105/09/200904/09/20091131/08/2009 !
 21              8411212009!
24/05/2009   64227/03/1949 60090904271 11102125/04/2009            23/04/20090!
 11              5611222009!
25/09/2008   88101/01/1963 45121219281 11102127/08/2008            27/08/20080!
 11              5611222008!
15/07/2008  106113/02/1973 35131301181161106124/07/2008          3117/07/2008 !
 22              8414042008!
02/05/2009   49101/01/1973 36020201181 112  729/03/2009            29/03/20090!
 11              56 3032009!
06/12/2008  140120/05/1994 14030306231 3 102 06/12/200803/12/2008  06/12/2008 !
 22                   42008!
03/09/2009  114109/08/1969 40060604281161106107/09/200903/09/20090004/09/2009 !
 12              8414022009!
24/04/2009   63202/12/1957 51090904281 61102125/04/2009            22/04/20090!
 12              84 5332009!
25/09/2008   91215/07/1984 24121219271 11102119/08/2008          1121/06/2008 !
 21              5611222008!
15/07/2008   86123/04/2002  61313122611112  115/07/2008          55           !
 11              60 5422008!
28/03/2009   57101/01/1970 39020201181 31102324/03/2009            25/03/20091!
 22              84   42009!
29/09/2008   35110/11/1955 52030309281112102125/09/200825/09/20084120/09/2008 !
 11              5611212008!
04/09/2009  115104/01/1962 47060604181111102108/09/200908/09/2009  04/09/20092!
 21              8411212009!
02/05/2009   74121/07/1955 53090904241 62102101/05/2009            20/04/20093!
 22              8414052009!
25/09/2008  103102/08/1984 24121219281 11301119/07/2008            23/07/20080!
 11              5611222008!
11/07/2008  101120/07/1964 44131301181161106111/07/2008          0018/06/2008 !
 22              8414052008!
30/03/2009   55130/12/1970 38020201181 61102301/04/2009            18/03/20091!
 22              8414012009!
29/09/2008  235223/07/1968 40030301181 11102129/09/200825/09/2008  26/09/20083!
 21              5611212008!
04/09/2009  116209/12/1962 46060604181111102105/08/200904/08/20091103/08/2009 !
 21              5611212009!
17/04/2009   60214/07/2001  7090904231 112  316/04/2009                       !
 11              8411222009!
25/09/2008  107203/02/1974 34121219281 12102122/08/2008            22/08/20080!
 11              5611222008!
04/08/2008   53224/01/1996 12131310231112102105/08/2008          1129/07/2008 !
 21              8411212008!
01/07/2006 6092203/08/1968 37010112211 11102101/07/2006            24/06/20060!
 11              60 5422006!
01/12/2009 9264121/11/2008  1010114251 112  107/10/2009                      5!
 11              60 5422009!
12/02/2010   25114/12/1984 25020208181 11102112/02/2010          0009/02/20100!
 21              5611222010!
26/02/2010   23104/04/1941 68040401171111102426/02/201023/02/20105526/02/20100!
 11              5611222010!
22/08/2006   44115/08/1973 33050509281111102122/08/200622/08/20061131/07/20064!
 21              60 5412006!
18/06/2006   68125/08/1970 350707011   6 102118/06/2006          3118/06/20063!
 22                   22006!
22/01/2010   35104/09/1973 36080801181 21102320/12/2009            20/12/20093!
 22              58  052009!
06/07/2007   48110/08/1985 211111092 1 2 102106/07/2007            01/07/20071!
 22             18014012007!
17/02/2010   18116/03/1949 601313161411114  112/02/2010          00           !
 11              5611222010!
11/11/2006   41117/06/1946 60141401    6 1   09/10/2006            09/10/20060!
 22                   52006!
20/05/2009   65110/09/1971 37020201141 61106723/04/2009            18/03/20093!
 22              84 4542009!
30/09/2008   55108/06/1970 38030315281111102130/09/2008            25/09/20082!
 11              5611212008!
08/09/2009  117103/05/1960 49060604281121104111/09/200908/09/20091108/09/2009 !
 22              8414012009!
01/05/2009   33119/05/1999  9090903231 112  101/05/2009            28/04/20090!
 11              5611222009!
25/09/2008   85101/01/1970 381212192   5 1   22/03/2008          55           !
 12              8414022008!
30/07/2008   63113/06/2002  61313062511112  101/08/2008          55           !
 11              5611222008!
20/06/2009   83108/12/1976 32020209181 61102724/06/2009            16/06/20090!
 22              18   52009!
03/10/2008  103113/12/1979 28030313211 112  103/10/200823/09/2008  24/08/20080!
 13              5611222008!
14/09/2009  118101/01/1971 38060604281161102118/09/200914/09/20090017/09/2009 !
 12              84   32009!
24/04/2009   31225/05/1937 71090903271 11102223/04/2009            23/04/20090!
 11              5611222009!
09/09/2008   63130/06/1995 13121203131 112  119/08/2008            05/06/20080!
 13              5611222008!
05/08/2008  111101/01/2002  61313112611112  105/08/2008          55           !
 11              56 6022008!
19/06/2009   71204/09/1980 28020209181 112  104/05/2009                       !
 11              5611222009!
03/10/2008  104215/04/1990 18030313231 11102103/10/200820/09/2008  22/09/20083!
 21              5611212008!
15/09/2009  119120/09/1985 24060604121112101115/09/200915/09/2009  12/09/20090!
 11              5611222009!
21/04/2009   30213/01/1966 43090903281 112  121/04/2009            20/04/20090!
 11              5611222009!
09/09/2008   68201/01/1981 27121203181 11102306/09/2008            04/09/20084!
 21              5611222008!
10/07/2008   90216/06/2003  51313111611122  110/07/2008          55           !
 13              56  052008!
22/06/2009   73105/12/1964 44020209111 11102105/05/2009            04/05/20090!
 21              6311722009!
03/10/2008  107109/12/1990 17030313131 21102103/10/200818/09/2008  17/09/20080!
 22              8414022008!
22/09/2009  120110/01/1978 31060604181111101122/09/200922/09/2009  19/09/20090!
 11              5611222009!
17/04/2009   28225/12/1964 44090903221 11102118/04/2009            18/04/20093!
 21              5611212009!
09/09/2008   65101/01/1942 66121203171 11102321/08/2008            16/08/20080!
 11              5611252008!
25/08/2008   78131/07/1998 101313072311112  125/08/2008          55           !
 11              6011222008!
18/06/2009   81114/12/1973 35020209181 11102110/06/2009            09/06/2009 !
 21              5611412009!
03/10/2008  118220/05/1960 48030306281111102123/09/200822/09/2008  23/09/20083!
 21              8111212008!
23/09/2009  121224/10/1964 44060604181111102123/09/200923/09/20090018/09/2009 !
 11              5611222009!
01/05/2009   32101/01/1927 82090903271 11104101/05/2009            30/04/20090!
 11              5611222009!
25/09/2008  108201/01/1990 18121202131 11101125/09/2008          0014/09/2008 !
 11              5611222008!
14/08/2008   82215/05/2005  3131307261111107108/08/2008          0016/08/2008 !
 11              60 5422008!
03/10/2008   87114/05/1986 22030316281 112  103/10/200820/09/2008  22/09/20080!
 11              5611222008!
23/09/2009  122118/12/1985 230606042811112  123/09/200923/09/2009             !
 11              5611222009!
01/05/2009   18201/01/1983 26090913281 112  102/05/2009            01/05/20090!
 11              5611222009!
25/09/2008  104101/09/1962 46121202181 11102113/09/2008            15/09/20080!
 11              5611222008!
23/07/2008   67220/03/1996 12131307231111102123/07/2008          0019/07/2008 !
 11              6011222008!
30/09/2008  116122/12/1966 41030306281111302101/10/200823/09/20080022/09/2008 !
 11              5611222008!
25/09/2009  123202/04/1989 200606042811112  125/09/2009                       !
 11              5611222009!
05/05/2009  141201/01/1931 78090916271 11102208/04/2009            04/04/20091!
 21              5611222009!
25/09/2008  106212/09/1992 16121202131 11101112/09/2008            10/09/20080!
 11                11222008!
05/08/2008   60128/12/1991 161313172311112  105/08/2008          55           !
 13              5611222008!
13/11/2008  114220/03/1938 700303082711112  119/11/200803/11/2008             !
  1              5611222008!
24/09/2009  124212/03/1971 38060604221112101122/09/200922/09/2009  19/09/20090!
 11              5611222009!
15/04/2009  105224/10/1976 32090916241 21302115/04/2009            11/04/20090!
 22              8414022009!
25/09/2008  107213/08/1971 37121202181 11102116/09/2008          3118/09/2008 !
 11              8411212008!
09/07/2008   72223/07/1969 38131303181111302108/07/2008          1109/07/2008 !
 21              5611212008!
10/06/2009   87101/01/1964 45020209181 11102310/06/2009            08/06/2009 !
 21              5611212009!
19/11/2008  258228/03/1971 37030301181 112  119/11/200812/11/2008  13/11/20080!
 11              5611222008!
25/09/2009  125110/11/1982 260606041811112  125/09/200925/09/2009             !
 11              5611222009!
08/05/2009   19101/01/1970 39090913281 112  109/05/2009            07/05/20090!
 11              5611232009!
15/09/2008  111101/01/1983 25121208221 11102118/09/2008            16/09/20080!
 21              5611222008!
04/08/2008   51115/01/1962 46131310281161102105/08/2008          0004/08/2008 !
 22              8414022008!
20/05/2009   78103/10/1963 45020209181 61102711/06/2009            19/06/20090!
 22              8414022009!
15/04/2009  104229/11/1971 37090916221 122  115/04/2009            16/02/20090!
 11              5611222009!
04/09/2008  106208/03/1942 66121208271 11101105/09/2008          0003/09/2008 !
 11              5611222008!
13/07/2008   97115/10/1957 50131311281111102115/07/2008          1105/07/2008 !
 21              8414012008!
07/08/2009 9054123/10/1987 21010109281 11101107/08/2009            10/08/20090!
 11              5611222009!
11/04/2006 6101214/05/1954 510101142   6 101 31/03/2006            31/03/20060!
 12              60   52006!
26/06/2009  131128/11/1963 45020207141 21106106/06/2009            08/05/20090!
 22              8414022009!
19/03/2009   19210/05/1939 69040409271111102420/03/200916/03/20095518/02/20094!
 11              5611212009!
08/02/2006   11219/08/1964 41050501181111102308/02/200608/02/2006            0!
 11              60 5422006!
27/02/2006   69225/01/1955 510707062   6 2  127/02/2006            27/02/20060!
 12                   22006!
23/07/2009   85126/02/1951 58080809221 11104323/07/2009            22/07/20090!
 11              5611222009!
10/07/2007  151201/01/1969 38090901181 11101110/07/2007            09/07/20070!
 11              60 5422007!
13/02/2006   14218/01/1974 32111109281111102114/03/2006          2109/03/2006 !
 21              60 5412006!
01/07/2009   53215/01/1980 29131308241 112  130/06/2009                       !
 11              5611222009!
25/02/2006   15112/02/1955 511414062811112  216/02/200610/02/2006             !
 11              9015422006!
01/07/2006 6093121/02/1979 27010112281 12102101/07/2006            24/06/20060!
 11              60 5422006!
01/12/2009 9265202/02/1997 12010114231 11102927/10/2009            27/10/20090!
 11              60 5622009!
11/02/2010   10114/05/1997 12020208131 112  116/01/2010                       !
 13              5611222010!
24/02/2010    5125/03/1962 47040402181121110325/02/201017/02/20105520/02/20100!
 12              8414022010!
21/01/2006    2101/01/1979 27040411211 11102321/01/200621/01/2006  20/01/20061!
 11              60 5412006!
13/02/2010   21210/08/1954 55080811271 11102230/01/2010            28/01/20101!
 11              5611212010!
08/09/2007   59103/10/1974 32111109241 61106108/09/2007            06/09/20072!
 22                   52007!
06/01/2010    1220/09/1996 131313162311112  106/01/2010          55           !
 11              5611222010!
24/11/2006   43217/06/1968 38141401   16 105 24/11/2006            24/11/20060!
 22              91 6622006!
05/06/2009   95231/08/1990 18020208133 11101129/05/2009          0028/05/20090!
 11              5611222009!
18/11/2008   96110/04/1944 64030316171 11102118/11/200811/11/2008  22/10/20080!
 11              5611222008!
15/04/2009  106101/01/1956 53090916241 422  415/04/2009                       !
 12              39  032009!
17/09/2008  112101/01/1964 44121208281 61106117/09/2008          3116/09/2008 !
 22                   32008!
08/07/2008  115113/10/1986 21131302132 112  105/07/2008          0005/07/2008 !
 11              5611262008!
30/05/2009   94101/01/1945 64020208171 11101230/05/2009            28/05/20090!
 11              5611222009!
15/11/2008   66104/02/1975 33030315281 11102116/11/200812/11/2008  11/11/20080!
 11              5611222008!
25/09/2009  128210/02/1936 73060604271111102125/09/200923/09/2009  22/09/20090!
 11              5611222009!
15/04/2009  107201/07/2005  30909162611112  113/04/2009                      5!
 11              5611222009!
27/09/2008  114101/01/1989 19121208281 11102118/09/2008            18/09/20080!
 11              5611222008!
24/07/2008   63210/08/1967 40131308211111102118/08/2008          0008/06/2008 !
 21              5611222008!
28/05/2009   90203/08/1954 54020208171 21101326/05/2009            20/05/20090!
 12              8414022009!
11/11/2008  127206/08/1976 32030306281111304106/11/200805/11/2008  06/11/20080!
 11              8411222008!
24/04/2009  124213/02/1940 69090916271 11104120/04/2009            18/04/20090!
 21              5611222009!
28/09/2008  115101/01/1938 70121208271 11102118/09/2008            18/09/20080!
 11              5611222008!
17/07/2008   60203/02/1987 211313082311112  110/07/2008          55           !
 11              5611222008!
22/06/2009  110120/06/1951 58020208181 21102322/06/2009            15/06/20090!
 22             11214022009!
11/11/2008  236106/06/1938 70030301171 11102406/11/2008            27/10/20080!
 11              5611222008!
04/05/2009  131101/01/1934 75090916271 11102127/04/2009            25/04/20090!
 11              5611222009!
04/08/2008   59101/01/1965 43121203181 21102104/08/2008          0004/08/2008 !
 12              8414052008!
17/07/2008   61115/01/1975 33131308281111102114/07/2008          0014/07/2008 !
 11              5611222008!
22/06/2009  109103/11/1944 64020208171 11102122/06/2009            20/06/20090!
 21              39   32009!
04/11/2008  101112/04/1939 69030312171 21302105/11/200831/10/2008  04/11/20080!
 12              8414022008!
04/05/2009  132101/01/1935 74090916271 11101101/05/2009            23/04/20090!
 11              5611222009!
13/09/2008  197115/02/1976 321212041   6 1   13/09/2008          3111/09/2008 !
 22              8414042008!
10/07/2008   59115/01/1971 37131308281112102109/07/2008          0009/07/2008 !
 11              5611222008!
29/04/2009   72105/01/1979 30020208181 11102129/04/2009            10/04/20090!
 11              5611222009!
11/11/2008   65116/10/1966 42030315281 11102112/11/200804/11/2008  06/11/20081!
 21              8411212008!
24/09/2009   30108/10/1939 70060611271111102125/09/200925/09/20090022/09/2009 !
 11              5611222009!
21/04/2009  123129/08/2004  4090916261 112  121/04/2009                       !
 11              5611222009!
15/09/2008  198120/08/1966 421212041   6 1   15/09/2008          0012/09/2008 !
 12              8414022008!
11/07/2008   58115/01/1984 24131308281111102111/07/2008          0008/07/2008 !
 21              5611252008!
08/06/2009  100108/02/1988 21020208181 12102108/07/2009            08/06/20090!
 21              5611222009!
14/11/2008  129105/07/1940 68030314271 11102114/11/200810/11/2008  10/11/20080!
 11              5611222008!
24/09/2009   31107/08/1938 71060611271111102124/09/200924/09/20091124/09/2009 !
 21              5611212009!
21/04/2009  103201/01/1984 25090916211 112  107/04/2009            03/04/20090!
 11              5611222009!
15/09/2008  199215/03/1927 81121204181 21101215/09/2008          0010/09/2008 !
 12              8414022008!
08/07/2008   57108/01/2004  41313082611112  107/07/2008          55           !
 13              56 6022008!
11/06/2009  102202/06/1941 68020208171 21106110/06/2009            10/06/20092!
 22              8414012009!
14/11/2008  130119/07/1980 28030314281 11102108/11/200804/11/2008  08/11/20082!
 21              5611212008!
26/08/2009   98101/01/1994 150606032311112  126/08/200926/08/2009             !
 11              5611222009!
21/04/2009  102101/01/1928 81090916271 11102126/03/2009            23/03/20091!
 11              5611212009!
16/09/2008  200106/07/1968 40121204181 21102116/09/2008          2108/09/2008 !
 22              8414042008!
30/06/2008   56215/01/1946 62131308271111102103/07/2008          3127/06/2008 !
 21              5611212008!
09/06/2009  101128/11/1968 40020208181 11102109/06/2009          0030/05/20090!
 11              5611222009!
14/11/2008  129116/10/1978 30030306281 11101114/11/200811/11/20080011/11/20080!
 13                   52008!
31/08/2009   99117/05/1986 23060603281121102131/08/200931/08/2009  27/08/20091!
 22              8414012009!
21/04/2009  118101/01/1951 58090916281 11104117/04/2009            15/04/20093!
 21              5611212009!
18/09/2008  201123/03/1956 521212041   6 1   18/09/2008          3116/09/2008 !
 22              8414052008!
18/07/2008   29111/12/1946 61131319241111102215/07/2008          0016/07/2008 !
 21              5611222008!
14/11/2008  103115/03/1963 45030312241 11106115/12/200812/11/20081107/11/2008 !
 21             11011222008!
02/09/2009  100119/05/1955 54060603281121102102/09/200902/09/20094127/08/2009 !
 22              8414012009!
21/04/2009  120101/01/1945 64090916271 21106415/04/2009            11/04/20093!
 22              8414022009!
18/09/2008  202119/03/1974 341212041   6 1   18/09/2008          2116/09/2008 !
 22                   52008!
30/07/2008   28115/01/1987 21131319281111102112/07/2008          1101/07/2008 !
 21              5611222008!
05/07/2006 6096115/06/1937 69010112271 112  105/07/2006            28/06/20060!
 11              60 5422006!
01/12/2009 9266218/03/1964 45010114281 11102919/10/2009            18/10/20091!
 21              5611262009!
10/02/2010   24126/03/1968 41020208181 21102510/02/2010            10/02/20101!
 22              26   32010!
26/02/2010   12217/05/1944 650404042711112  426/02/201024/02/201055          5!
 11              5611222010!
23/01/2006    3101/01/1981 25040411241 11102324/01/200617/01/2006  21/01/20063!
 21              60 5412006!
16/06/2006   64115/02/1969 370707022   1 102120/06/2006          0020/06/20060!
 11                   62006!
07/08/2007   57125/05/1975 34111109241 21106107/09/2007            03/09/20070!
 22              90 6622007!
20/01/2010    2214/06/1995 141313132311112  120/01/2010                       !
 11              5611222010!
25/11/2006   44216/03/1972 341414011811112  125/11/200624/11/2006  24/11/20060!
 11              61 5422006!
22/06/2009  108218/08/1929 79020208171 11102420/06/2009          2119/06/20093!
 21              5611212009!
11/11/2008   37212/05/1952 56030309271111301111/11/200807/11/2008  08/11/20080!
 11              5611222008!
03/09/2009  101214/02/2000  90606032311112  107/09/200903/09/2009             !
 11              5611222009!
16/04/2009  112201/01/1930 79090916171 11102115/04/2009            10/04/20091!
 11              5611212009!
09/09/2008   27218/08/1970 38121214281 11101101/08/2008            07/08/20080!
 13              5611222008!
30/06/2008   23231/12/1960 47131304181111106121/07/2008          3101/07/2008 !
 21              5611222008!
09/06/2009   98229/11/1986 22020208181 61106105/06/2009            02/06/2009 !
 22              84   42009!
11/11/2008  256118/11/1961 47030301111 21302111/11/200806/11/2008  07/11/20080!
 12              81   32008!
07/09/2009  103221/12/1979 290606032811112  108/09/200907/09/2009             !
 11              5611222009!
04/05/2009  130204/05/1966 43090916281 21110102/05/2009            28/04/20090!
 22              8414022009!
09/09/2008   33201/01/1941 67121214271 11102420/09/2008            04/08/20080!
 11              5611222008!
20/08/2008  133123/01/1973 35131302181121104720/08/2008          2120/08/2008 !
 22              8414032008!
04/06/2009   99215/08/1979 29020208121 11102105/06/2009            05/06/2009 !
 11              5611212009!
18/11/2008  131123/12/2003  40303062611112  118/11/200814/11/2008  13/11/20080!
 13              60 5422008!
08/09/2009  104111/09/1985 24060603281121102109/09/200908/09/2009  07/09/20091!
 22              8414012009!
05/05/2009  138228/04/2000  9090916231 112  902/05/2009            29/04/20090!
 11              5611222009!
20/09/2008   28101/01/1989 19121214281 11102115/08/2008            11/08/20083!
 21              5611212008!
10/07/2008   27215/01/1938 701313192711112  110/07/2008          55           !
 21              5611222008!
18/11/2008  130212/08/1999  90303062311112  118/11/200814/11/2008  13/11/20080!
 11              60 5422008!
08/09/2009  105126/10/2006  20606032511112  108/09/200908/09/2009             !
 11              5611222009!
05/05/2009  139112/08/2001  7090916231 112  905/05/2009                       !
 11              5611222009!
09/09/2008   30201/01/1963 45121214281 112  102/09/2008          55           !
 11              5611222008!
04/07/2008   26115/01/1939 69131319271111104204/07/2008          0002/07/2008 !
 11              56  032008!
18/11/2008   63103/06/1984 24030305281 11102118/11/200810/11/20081107/11/2008 !
 11              5611212008!
08/09/2009  106127/06/1967 42060603251111101108/09/200908/09/20090003/09/2009 !
 11              5611222009!
05/05/2009  142211/07/1953 55090916271 11102106/05/2009            02/05/20090!
 11              5611222009!
09/09/2008   31201/01/1953 55121214271 11102220/09/2008            19/08/20080!
 21              5611222008!
30/07/2008   72115/01/1983 251313152811112  130/07/2008          0027/05/2008 !
 11              56 1352008!
13/06/2009  106220/01/1967 42020208181 11102113/06/2009            09/06/2009 !
 21              86   32009!
18/11/2008  102119/01/1971 37030319181111102114/11/200814/11/20082113/11/2008 !
 21              56 7832008!
13/09/2009  107212/11/1950 580606032711112  113/09/200913/09/2009             !
 11              5611222009!
24/04/2009  125111/03/1981 28090916281 21104122/04/2009            23/04/20093!
 22              8414022009!
25/08/2008   66201/01/1953 551212031   6 2   26/08/2008          0020/08/2008 !
 12              5611222008!
30/07/2008   76115/01/1962 46131315281111302130/07/2008          0030/06/2008 !
 11              5611222008!
10/06/2009  107201/01/1933 76020208171 11102310/06/2009            02/06/2009 !
 21              5611212009!
14/10/2008  2412           48030301121 112  114/04/2008                       !
  1              5611222008!
15/09/2009  108222/08/1970 39060603281121102116/09/200915/09/2009  13/09/20093!
 22              8414012009!
28/04/2009  127208/01/1956 53090916271 11102227/04/2009            27/04/20090!
 21              8411222009!
27/08/2008   67101/01/1972 361212031   6 1   27/08/2008          0014/08/2008 !
 12              8414022008!
25/07/2008   71215/01/1992 16131315231111102126/07/2008          1122/07/2008 !
 21              5611212008!
29/05/2009   93124/01/1982 27020208181 11102129/05/2009            29/05/20090!
 21              5611222009!
07/11/2008   951           31030316281 11102107/11/200801/11/2008  03/11/2008 !
 21              5611212008!
16/09/2009  109118/07/1958 51060603281161102116/09/200916/09/2009  16/09/20090!
 12              8414022009!
05/05/2009  137125/12/1990 18090916231 112  128/04/2009            07/04/20090!
 11              5611222009!
13/09/2008   69101/01/1965 431212031   6 1   14/09/2008          0013/09/2008 !
 12              8414022008!
01/07/2008   68215/01/1945 63131315271111102102/07/2008          1101/07/2008 !
 11              5611212008!
22/05/2009   88111/01/1971 38020208121 11102122/05/2009            22/05/20090!
 21              5611222009!
07/11/2008   94210/05/1955 53030316181 11102107/11/200830/10/2008  31/10/20081!
 21              5611212008!
18/09/2009  110130/03/1987 22060603281161102118/09/200918/09/2009  17/09/20090!
 12              8414022009!
05/05/2009  135202/04/2004  5090916131 112  925/04/2009                       !
 11              5611222009!
16/09/2008   70201/01/1957 511212031   3 1   16/09/2008          1108/09/2008 !
 22              8414022008!
02/07/2008   67115/01/1984 24131315281111101102/07/2008          0001/07/2008 !
 13              5611222008!
29/05/2009   92102/01/1976 33020208181 11102129/05/2009          3129/05/20092!
 21              5611212009!
07/11/2008  116108/01/1973 35030313281 11102107/11/200827/10/2008  29/10/20080!
 11              5611222008!
19/08/2009  111117/02/1993 160606032311112  125/08/200919/08/2009             !
 11              5611222009!
05/05/2009  136130/05/2005  3090916261 112  127/04/2009                       !
 11              5611222009!
01/07/2008   79101/01/1967 41121208    6 1   01/07/2008          0027/06/2008 !
 12                   52008!
02/07/2008   66115/01/1989 191313152311112  102/07/2008          0001/07/2008 !
 11              5611222008!
05/07/2006 6097112/04/1972 34010112181 112  105/07/2006                      5!
 11              60 5422006!
03/12/2009 9268119/02/1959 50010114241 11101123/11/2009            24/11/20090!
 11              5611222009!
03/02/2010   23101/01/1966 44020208141 11102210/02/2010          0011/01/20100!
 11              5611222010!
27/01/2006   19101/01/1963 43040401141 61106428/01/2006          4116/11/20051!
 22              90 6622006!
25/02/2010   14203/05/2001  80404082311112  125/02/201023/02/201055          5!
 11              60 5422010!
08/02/2010   59119/09/1978 31080801181 71102314/02/2010            08/02/20101!
 22              34  052010!
19/09/2007   66110/09/1940 67111109271 11110119/09/2007          2113/09/20072!
 21                   32007!
16/03/2010    4116/08/1982 27131313281111101116/03/2010          0013/03/2010 !
 13              5611222010!
11/12/2006   45101/12/1984 22141401181111102111/12/200610/11/2006  11/12/20060!
 11              90 5422006!
11/05/2009   79118/06/1961 47020208181 11102105/05/2009            28/04/20090!
 21              5611222009!
07/11/2008  117121/02/1985 23030313281 11102128/10/200828/10/2008  29/10/20081!
 11              8411212008!
24/09/2009  112113/01/2009  00606032311112  123/09/200923/09/2009             !
 11              5611222009!
17/04/2009   59125/05/1951 57090904281 61102115/04/2009            09/04/20090!
 22              8414022009!
04/07/2008   81101/01/1971 37121208    6 1   04/07/2008          3103/07/2008 !
 22                   32008!
25/07/2008   94215/01/1933 75131311281111102109/07/2008          1110/07/2008 !
 21                   12008!
28/05/2009   96118/01/1984 25020208181 51102103/06/2009            30/03/20090!
 21              5911222009!
07/11/2008  118115/12/1957 50030313281 11102128/10/200828/10/2008  29/10/20081!
 21              5611212008!
03/09/2009  102218/07/1998 110606032311112  103/09/200903/09/2009             !
 11              5611222009!
08/05/2009   77226/12/1962 46090904181 11104108/05/2009            06/05/20090!
 11              56 8432009!
14/07/2008   84101/01/1975 33121208    6 1   14/07/2008          0010/07/2008 !
 12                   52008!
25/07/2008  101115/01/1930 78131311271111102115/07/2008          1114/07/2008 !
 11              5611212008!
07/11/2008  127217/09/1934 74030314271111102107/11/200831/10/2008  03/11/20080!
 21              13   52008!
25/09/2009  113112/01/1963 46060603281111102125/09/200925/09/2009  24/09/20091!
 21              5611212009!
25/04/2009   15201/01/1999 10090908231 112  126/04/2009            27/04/20090!
 11              5611222009!
28/07/2008   89101/01/1962 46121208    6 1   28/07/2008          0028/07/2008 !
 12                   32008!
15/07/2008   98225/12/1978 29131311281111102112/07/2008          3115/07/2008 !
 21              8411212008!
28/05/2009   87127/04/1967 42020208181 11102121/05/2009            20/05/2009 !
 21              8411042009!
08/11/2008  254127/08/1975 33030301121 212  108/11/200803/11/2008             !
  2              8414022008!
27/08/2009  114210/05/1958 51060603211111101128/08/200927/08/20090027/08/2009 !
 11              5611222009!
14/04/2009   12207/02/1999 10090908231 112  114/04/2009            11/04/20090!
 11              5611222009!
17/06/2008   80114/04/1975 34121219211 11101101/06/2009          0001/06/20090!
 11              5611222009!
17/07/2008  100225/11/1979 281313112811112  117/07/2008          55           !
 21              5611222008!
02/06/2009   97119/04/1971 38020208181 11104104/06/2009            02/06/20090!
 21              56 8642009!
08/11/2008   83101/03/1978 30030307281111102105/11/200805/11/2008  04/11/20083!
 21              5611212008!
08/08/2009  115121/02/1983 26060603281111102108/08/200905/08/2009  07/08/20091!
 21              5611212009!
18/04/2009   14127/09/2007  1090908261 11107115/04/2009                       !
 11              5611222009!
23/07/2008   92201/01/1963 45121208    6 1   24/07/2008          1112/07/2008 !
 22                   52008!
08/11/2008   64119/08/1993 15030315231 112  109/11/200805/11/2008  07/11/20080!
 13              5611222008!
08/05/2009   16210/05/1954 55090908271 11104309/05/2009            05/05/20090!
 11              5611222009!
06/08/2008   95101/01/1969 39121208281 21101107/08/2008          4104/08/2008 !
 22              8414012008!
03/07/2008   88222/08/2000  71313112311112  104/07/2008          55           !
 13              60 1552008!
08/11/2008  126128/07/2002  60303062311112  108/11/200804/11/2008  03/11/20080!
 11              60 5422008!
02/05/2009   47112/04/1968 41090907281 112  102/05/2009            01/05/20090!
 11              5611222009!
16/09/2008  110101/01/1940 68121208    6 1   17/09/2008          0011/09/2008 !
 12              8414022008!
19/08/2008   94101/12/1926 81131312241111102426/08/2008          1126/08/2008 !
 21              8411212008!
06/11/2008  252220/09/1977 31030301181 11101106/11/200803/11/2008  16/10/20080!
 13              5611222008!
25/04/2009   98106/10/1963 45090901181 61104124/04/2009            22/04/20090!
 12                   32009!
20/08/2008   92201/01/1983 251212021   3 1   21/08/2008          3119/08/2008 !
 12                   62008!
02/08/2008  113226/08/1924 83131301171111102102/08/2008          2131/07/2008 !
 21              5611212008!
06/11/2008   31117/02/1982 26030302181111102108/11/200803/11/2008  04/11/20081!
 11              56 6542008!
28/04/2009   99101/01/1977 32090901181 21102122/04/2009            26/04/20090!
 12              8414022009!
20/08/2008   93101/01/1962 461212021   3 1   21/08/2008          3120/08/2008 !
 12              8411222008!
18/08/2008  125121/05/1970 38131301181111104618/08/2008          1114/08/2008 !
 11              5611212008!
11/05/2009   82116/05/1967 42020208181 11102111/05/2009            08/05/20093!
 21              8411212009!
06/11/2008  125230/12/1987 20030314211 11102103/11/200803/11/2008  04/11/20082!
 11              5611222008!
22/09/2009   53120/04/1994 150606121511112  119/09/200919/09/2009             !
 11              5611222009!
28/04/2009   70101/01/1947 62090911241 11102101/05/2009            02/05/20091!
 21              5611212009!
05/09/2008   99101/01/1953 551212021   2 1   05/09/2008          3105/09/2008 !
 12              8414012008!
22/08/2008  118126/11/2002  51313011511112  122/08/2008          55           !
 13              60 5422008!
07/07/2006 6098111/03/1980 26010112281 12102107/07/2006            06/07/20062!
 21              84   22006!
09/12/2009 9269112/08/1954 55010114281 11104108/12/2009            10/12/20094!
 21              5611242009!
09/02/2010   15206/03/1975 34020208181 112  729/01/2010                       !
 11              8411222010!
28/01/2006   20201/01/1959 47040401181 12102128/01/200625/01/20062124/01/20063!
 21              90 5442006!
26/02/2010   14111/06/1996 130404122311112  126/02/201024/02/201055          5!
 11              60 5422010!
09/02/2010   18106/05/1983 26080805281 21102111/02/2010            08/02/20101!
 22              49  052010!
14/09/2007   63108/02/1974 33111109281 11106114/09/2007          2121/08/20071!
 21                   52007!
06/01/2010    1213/01/1977 33131313281111101106/01/2010          0006/01/2010 !
 11              5611222010!
27/09/2006  104210/05/1932 741414082711112  125/05/200620/05/2006            5!
 11              60 5422006!
05/05/2009   77129/09/1980 28020208181 11102104/05/2009           102/05/2009 !
 21              5614012009!
22/11/2008   62127/04/1970 38030305281111101122/11/200815/10/20080018/09/2008 !
 13              22   52008!
22/09/2009   54217/09/1966 43060612111111102119/08/200916/08/20090015/08/2009 !
 11              5611222009!
20/04/2009   60217/03/1950 59090911271 11102913/04/2009            16/04/20090!
 11              5611222009!
12/09/2008  102101/01/1986 221212021   6 1   28/05/2008          55           !
 12              8414052008!
14/08/2008  121123/12/1973 34131301181111102120/08/2008          0015/08/2008 !
 11              5611252008!
12/05/2009   74115/04/1955 54020208181 11102129/04/2009            05/03/20090!
 21              5611222009!
06/11/2008  101211/12/1956 51030319281 11102106/11/200803/11/2008  04/11/20083!
 11              5611212008!
24/09/2009   55222/11/1977 31060612181111104124/08/200924/08/20092124/08/2009 !
 21                   32009!
20/04/2009   62101/01/1986 23090911281 11101114/04/2009            14/04/20090!
 11              5611222009!
12/09/2008  103101/01/1950 581212021   6 102 15/08/2008          55           !
 12              8414022008!
23/08/2008  127209/07/1939 69131301171112102323/08/2008          1118/08/2008 !
 21              5611242008!
06/11/2008   63227/02/1965 430303102811112  106/11/200831/10/2008  01/11/20080!
 11              5611222008!
23/09/2009   56101/05/1970 39060612111111102129/08/200929/08/20090025/08/2009 !
 11              5611222009!
20/04/2009   61214/03/1931 78090911271 11102118/04/2009            18/04/20091!
 11              5611222009!
12/09/2008  106203/06/1993 15121208231 621  113/09/2008          55           !
 12              5611222008!
08/07/2008   48115/01/1941 67131310271111102108/07/2008          0008/07/2008 !
 11              5611222008!
15/04/2009   76125/10/1935 73020208121 21102101/05/2009            10/04/20090!
 12              8414022009!
03/11/2008  102126/06/1974 34030312181 11101104/11/200830/10/20080028/10/2008 !
 11              5611222008!
22/09/2009   57214/05/1986 23060612281111102111/07/200911/07/20090011/07/2009 !
 11              5611222009!
21/04/2009   96120/08/1943 650909011711112  121/04/2009            08/04/20090!
 11              84 1422009!
12/09/2008  107112/05/1996 12121208231 12107113/09/2008          55           !
 11              5611222008!
19/08/2008  122115/01/1978 30131301181111301120/08/2008          0019/08/2008 !
 11              5611222008!
12/05/2009   81212/01/1994 15020208131 11102108/05/2009            06/05/20092!
 21             17011212009!
06/11/2008   93125/05/1986 22030316281 11102106/11/200804/11/20080029/10/2008 !
 11              5611242008!
03/09/2009   76106/02/1996 130606082311112  103/09/200903/09/2009  31/08/20090!
 11              5611222009!
02/05/2009  109217/10/1989 19090901181 11102130/04/2009            29/04/20090!
 11              5611222009!
12/09/2008  108208/03/1993 15121208231 112  112/09/2008          55           !
 10              5611222008!
14/08/2008  115115/01/1932 76131301171111102414/08/2008          2109/08/2008 !
 11              5611212008!
05/05/2009   78115/09/1955 53020208181 12102105/05/2009            22/04/20090!
 11              5611222009!
30/10/2008  251114/06/1983 25030301111 21102130/10/200824/10/2008 130/09/2008 !
 12              84   52008!
04/09/2009   77206/02/1993 16060608231111102105/09/200903/09/2009  04/09/20092!
 21              5611212009!
02/05/2009  110101/01/1990 19090901181 11102101/05/2009            01/05/20090!
 21                   62009!
16/10/2008  117201/01/1940 68121208271 112  125/09/2008          55           !
 11              5611222008!
08/08/2008  114127/04/1939 69131301171111102108/08/2008          1105/08/2008 !
 11              5611212008!
05/05/2009   80131/08/1968 40020208181 11102105/05/2009          0004/05/2009 !
 21              5611212009!
27/10/2008  123109/03/1986 22030314281 112  123/10/200823/10/2008             !
  1              5611222008!
07/09/2009   78101/01/1947 62060608181121101108/09/200926/08/2009  27/08/20091!
 22              8414012009!
25/04/2009   65201/01/1975 34090911281 11102125/04/2009            24/04/20090!
 11                   22009!
16/10/2008  117201/01/1964 44121208221 11105130/09/2008          1122/09/2008 !
 21              5611212008!
09/08/2008  116128/07/1974 34131301181111106109/08/2008          3108/08/2008 !
 21              5611242008!
14/05/2009   84227/06/1956 52020208181 11102114/05/2009            06/05/2009 !
 21             12411212009!
27/10/2008   81119/11/1965 420303072811112  127/10/200822/10/2008  23/10/20080!
 11              5611222008!
16/09/2009   79224/10/1972 36060608181111104117/09/200916/09/2009  17/09/20090!
 21              5611222009!
28/04/2009   71101/01/1974 35090911241 61102101/05/2009            29/04/20091!
 22              8414012009!
16/10/2008  119101/01/1957 51121208211 11302130/09/2008          0030/09/2008 !
 11                   62008!
27/06/2008  124110/05/1966 42131301111111104127/06/2008          3128/06/2008 !
 21              5611252008!
14/05/2009   85120/10/1974 34020208181 11102114/05/2009            13/05/20094!
 21              5611212009!
29/10/2008   61110/01/1965 43030305281 21102119/10/200810/10/2008  14/10/20083!
 22              8414012008!
16/09/2009   80117/09/1973 360606082811112  115/09/200915/09/2009             !
 11              5611222009!
28/04/2009   68125/03/1994 15090911231 112  128/04/2009                       !
 11              5611222009!
16/10/2008  121116/07/1971 37121208281 12102106/10/2008          3108/10/2008 !
 21              5611212008!
13/08/2008  119215/01/1977 31131301181111102610/06/2008          1117/06/2008 !
 11                   32008!
14/05/2009   86109/02/1937 72020208121 11102314/05/2009          0008/05/20090!
 11              5611222009!
31/10/2008   99226/07/1976 32030319281 11102131/10/200824/10/20081109/10/2008 !
 11              5611212008!
16/09/2009   81109/05/1988 210606082811112  116/09/200908/09/2009             !
 11              5611222009!
05/05/2009   77201/01/1937 72090911271 11102101/05/2009            02/05/20090!
 11              5611222009!
16/10/2008  122101/01/1984 24121208281 11101110/10/2008          0017/09/2008 !
 11              5611222008!
14/07/2008  108115/01/1984 24131302181111102112/07/2008          0012/07/2008 !
 11              5611252008!
08/07/2006 6099228/06/1983 23010112181111104116/06/2006            16/06/20062!
 11                   62006!
11/12/2009 9272121/12/1986 22010114281 11102110/12/2009            10/12/20090!
 11              5611222009!
30/01/2006   21101/01/1939 67040401171 11102431/01/200630/01/2006  28/01/20060!
 21              60 1052006!
26/02/2010   15129/06/1972 37040412281111101126/02/201022/02/20105524/02/20100!
 11              5611222010!
22/06/2006   67125/04/1972 340707022   1 102123/06/2006          0023/06/20060!
  1                   22006!
13/01/2010    8206/12/1980 29080805281 112  121/01/2010                       !
  1              5611222010!
14/09/2007   65117/09/1958 49111109281 61102115/09/2007            14/09/20072!
 22             120 6612007!
19/02/2010    3119/12/2005  41313132611112  119/02/2010          0017/02/2010 !
 11                   22010!
16/10/2006   99117/07/1959 47141408281121101324/10/200616/10/2006  18/10/20060!
 12              90 6622006!
05/05/2009   74109/04/1970 39020209181 21102106/05/2009            30/04/20090!
 22              63   32009!
31/10/2008  1091           52030308211111102120/10/200818/10/2008  18/10/20080!
 11              5611222008!
17/09/2009   82101/01/1959 50060608281111102117/09/200911/09/2009  12/09/20092!
 21              21   32009!
05/05/2009   76201/01/1943 66090911271 11102206/05/2009            04/05/20090!
 11              5611222009!
11/10/2008  123205/08/1999  9121208231 112  120/09/2008          0020/09/20083!
 11              56   22008!
14/07/2008  109115/01/1960 48131302111111101115/07/2008          0005/07/2008 !
 13              5611222008!
28/03/2009   48214/04/1969 39020209141 212  126/03/2009                       !
 12              8414022009!
31/10/2008  108116/06/1974 34030308211111101101/11/200821/10/2008  21/10/20080!
 13              5611222008!
18/09/2009   83106/06/1959 50060608281111104119/09/200917/09/2009  17/09/20092!
 21              5611212009!
06/05/2009   34104/02/1985 24090903281 712  106/05/2009            05/05/20090!
 12              8414022009!
14/07/2008  107223/10/1985 22131302111111102713/07/2008          0008/07/2008 !
 11              5611222008!
25/04/2009   66107/03/1960 49020209141 21106225/04/2009            24/04/2009 !
 22             11614012009!
01/11/2008  124222/07/1969 39030314241 112  502/11/200827/10/2008             !
  3              5611222008!
24/09/2009   84105/01/1982 270606082811112  125/09/200922/09/2009             !
 11              5611222009!
26/04/2009   75201/01/1928 81090915271 11102122/04/2009            18/04/20090!
 11              5611222009!
14/07/2008  104115/01/1987 21131302181111102115/07/2008          1111/07/2008 !
 11              8414012008!
13/04/2009   55105/05/1968 40020209181 61102113/04/2009            10/04/2009 !
 22              56   42009!
28/10/2008   60118/07/1974 34030315281111101129/10/200823/10/2008  28/10/20080!
 13              5611222008!
18/09/2009   85129/09/1990 18060608181121101118/09/200914/09/2009  15/09/20091!
 22              8414012009!
24/04/2009   65215/05/1975 33090904281 11102123/04/2009            21/04/20091!
 21              5611222009!
02/10/2008  187101/01/1976 32121201181 112  118/09/2008            20/09/20080!
 11              5611222008!
14/07/2008  110115/01/1969 39131302181111102112/07/2008          0012/07/2008 !
 11              5611222008!
25/06/2009   82109/05/1987 22020209181 51102125/06/2009            08/04/2009 !
 21              5611212009!
28/10/2008   62113/05/1954 54030310281121102129/10/200821/10/20082123/10/2008 !
 12              8414012008!
02/09/2009   48112/01/1985 24060605111111102105/09/200905/09/20090028/08/2009 !
 11              5611222009!
15/04/2009  108202/04/1954 55090916271 112  915/04/2009            08/04/20090!
 11              5611222009!
02/10/2008  188131/01/1989 19121201131 11102123/09/2008            23/09/20080!
 11              5611222008!
20/07/2008  127115/01/1985 23131302181111102120/08/2008          0018/06/2008 !
 11              5611252008!
12/05/2009   83201/01/1998 11020208131 61106113/05/2009            02/05/2009 !
 21             17018312009!
28/10/2008  100227/09/1980 28030312181 11102129/10/200825/10/2008  27/10/20084!
 21              5611212008!
21/09/2009   49111/07/1950 590606052711112  124/09/200924/09/2009             !
 11              5611222009!
12/05/2009   20201/01/1974 35090913281 11102126/04/2009            28/04/20094!
 11              5611212009!
02/10/2008  189206/10/1995 13121201131 11107123/09/2008            29/07/20080!
 11              6011222008!
02/07/2008  112112/02/1983 25131302181111102125/07/2008          00           !
 21              5611222008!
10/06/2009  104111/03/1962 47020208181 11102110/06/2009          0004/06/20090!
 11              8411222009!
28/10/2008  124118/05/1965 43030306281111102129/10/200823/10/2008  25/10/20084!
 21              5611212008!
25/09/2009   50122/09/1974 35060605111111101125/09/200925/09/20090024/09/2009 !
 11              5611222009!
15/05/2009   78101/01/1942 67090912271 11104115/05/2009            13/05/20090!
 11                   32009!
02/10/2008  190101/01/1962 46121201111 11101129/09/2008            24/09/20080!
 11              5611222008!
02/07/2008   60215/01/1965 43131306241111102324/07/2008          0003/07/2008 !
 11              5611222008!
23/04/2009   68109/03/1958 51020208181 31102123/04/2009            20/04/2009 !
 22             11214012009!
28/10/2008  125213/08/1976 32030306281111102129/10/200821/10/2008  22/10/20082!
 21              5611212008!
24/09/2009   51116/06/1985 24060605111111102124/09/200924/09/20090022/09/2009 !
 11              5611222009!
15/05/2009   79201/01/1950 59090912271 11102115/05/2009            13/05/20093!
 21              5611212009!
15/10/2008   79101/01/1965 43121215281 11102102/10/2008            30/09/20082!
 11              5611222008!
21/07/2008   56215/01/1940 68131306271111102324/07/2008          0019/07/2008 !
 11              5611222008!
26/05/2009   91106/06/1972 36020208181 21102726/05/2009          0022/05/2009 !
 12              38   32009!
04/11/2008   62116/01/1974 34030315281 11102105/11/200828/10/2008  31/10/20080!
 11              5611222008!
26/09/2009   79130/09/1996 120606091311112  126/09/200925/09/2009             !
 11              5611222009!
15/05/2009   77101/01/1940 69090912271 61101113/05/2009            11/05/20090!
 12              8414022009!
15/10/2008   80207/11/1964 43121215211 112  101/10/2008          55           !
 11              5611222008!
15/07/2008   57115/01/1970 381313062111112  124/07/2008          0016/07/2008 !
 13              5611222008!
23/05/2009   89114/02/1984 25020208181 21101123/05/2009            23/05/20090!
 12              8414022009!
04/11/2008   63103/09/1958 50030315281111102105/11/200811/10/2008  30/10/20081!
 11              5611212008!
05/10/2009   80215/01/1961 48060609281111102106/10/200905/10/2009  05/10/20091!
 21              5611212009!
16/04/2009   88101/01/1975 34090915241 112  118/05/2009                       !
  1              8414022009!
15/10/2008   82101/01/1954 54121215281 11102208/10/2008          0007/10/2008 !
 21              56 7732008!
07/07/2008   59115/01/1978 30131306281111102111/07/2008          1107/07/2008 !
 21              5611212008!
09/07/2006 6101126/09/1972 33010112281 11101109/07/2006            06/07/20060!
 11              60 5422006!
16/12/2009 9274107/01/1958 51010114241 112  116/12/2009                      5!
 11              5611222009!
03/02/2010   19128/01/1959 51020208181 11102103/02/2010            02/02/20100!
 21              5611222010!
30/01/2006   22201/01/1963 43040401181 112  131/01/200630/01/2006             !
 21              90 5422006!
26/02/2010   16109/11/1953 56040412241121102226/02/201022/02/20105524/02/20104!
 22              8414012010!
12/02/2010   16219/07/1961 48080805221 112  516/02/2010                       !
  1              8411222010!
14/09/2007   64124/07/1950 57111109241 112  514/09/2007            10/09/20070!
 13              60 5422007!
18/01/2010    8115/01/1986 24131310241111102618/01/2010          1113/01/2010 !
 21              5611212010!
10/06/2009  103116/12/1959 49020208141 21106111/06/2009            05/06/20091!
 22             11214012009!
04/11/2008   30209/06/1937 71030302171121102204/11/2008          0021/10/2008 !
 12              8414042008!
17/10/2009  121201/01/1976 330606011811612  118/07/200909/07/2009             !
 12              8414022009!
16/04/2009   89113/05/2002  6090915251 112  119/05/2009            16/05/20090!
 11              5611222009!
15/10/2008   83101/01/1964 44121215211 11102109/10/2008          0011/10/2008 !
 21              5611222008!
03/07/2008   58115/01/1958 50131306271111101110/07/2008          0003/07/2008 !
 13              5611222008!
07/04/2009   56227/09/1979 29020208181 212  108/04/2009                       !
 12              35   52009!
03/11/2008  100111/03/1979 29030319181111102131/10/200831/10/20081130/10/2008 !
 11              5611212008!
20/10/2009  122119/03/1974 35060601181111104118/10/200916/10/2009  16/10/20093!
 21              8411212009!
16/04/2009   85217/04/1980 29090915211 11102113/05/2009            08/05/20090!
 11              5611222009!
27/06/2008   51113/09/1985 22131306281111104104/07/2008          1101/07/2008 !
 11              5611212008!
28/05/2009  128101/01/1963 46020207181 51102122/03/2009            10/03/20090!
 21              5611222009!
03/11/2008   92127/05/1939 69030316271 11102303/11/200830/10/2008  31/10/20081!
 21                   32008!
05/10/2009  123201/01/1943 66060601181111101103/10/200902/10/2009  30/09/20090!
 11              56 5152009!
16/05/2009   85125/09/2005  3090915261 122  908/05/2009                      5!
 11              5611222009!
18/10/2008   94231/03/1998 10121213231 112  118/08/2008          0018/08/2008 !
 11              5611222008!
23/07/2008   50119/03/1970 38131310281112102323/07/2008          3123/07/2008 !
 21             11211212008!
03/11/2008   61110/10/1975 33030315211 11102104/11/200828/10/2008  30/10/20083!
 21                   42008!
16/04/2009   86201/01/1927 82090915271 11102116/05/2009            12/05/20090!
 11              5611222009!
18/10/2008   95108/12/1980 27121213281 11101112/09/2008          0016/04/2008 !
 11              5611222008!
24/07/2008   49215/01/1981 27131310281111102122/07/2008          1118/07/2008 !
 21              5611212008!
01/11/2008   82126/12/1979 28030307281 112  111/10/200828/10/2008            0!
 11              5611222008!
28/10/2009  125112/03/1963 46060601181111101126/10/2009            19/09/20090!
 11              5611222009!
16/04/2009   83123/02/1961 48090915281 11104409/05/2009            12/05/20093!
 21              5611212009!
17/07/2008   59115/01/1960 48131310241111102617/07/2008          1115/07/2008 !
 21              5611212008!
28/10/2008  123125/01/1978 30030306281111102129/10/200815/10/2008  10/10/20081!
 11              5611212008!
10/10/2009  126113/08/1956 53060601181111102109/10/200908/10/2009  09/10/20090!
 11              5611222009!
16/04/2009   82101/01/1934 75090915271 11102102/05/2009            30/04/20090!
 11              10   32009!
18/10/2008   96216/02/1978 30121213281 11101120/09/2008            20/09/20080!
 11              5611222008!
10/07/2008   61208/03/1988 20131310281111106110/07/2008          1110/07/2008 !
 21              5611222008!
28/10/2008  122208/08/1981 27030314281 11302121/10/200821/10/2008  22/10/20080!
 11              5611222008!
03/10/2009  127115/09/1993 160606011311112  101/10/200929/09/2009             !
 11              5611222009!
16/04/2009   81101/01/1966 43090915281 11102102/05/2009            23/04/20090!
 11              5611222009!
22/10/2008   64202/07/1971 37121205181 112  130/09/2008            30/09/20080!
 11              5611222008!
24/07/2008  105215/01/1940 68131311271111102102/08/2008          0001/08/2008 !
 11              5611222008!
27/10/2008  120101/01/1967 41030314181 61102128/10/200821/10/2008  22/10/20082!
 22              8414012008!
08/10/2009  128213/09/2003  60606011511112  107/10/200906/10/2009             !
 11              5611222009!
08/05/2009   84210/05/1955 54090915271 112  109/05/2009            07/05/20090!
 11              5611222009!
22/10/2008   65101/01/1978 30121205141 11102118/11/2008            18/10/20080!
 21              5611222008!
23/07/2008     126/06/2002  61313142611112  923/07/2008          55           !
 11              60 5422008!
30/09/2008  117215/02/1989 19030306281111102101/10/200824/09/2008  23/09/20082!
 11              5611212008!
22/10/2009  129103/08/1978 31060601181111102121/10/200920/10/2009  20/10/20093!
 21              5611212009!
16/04/2009   77201/01/1975 34090915281 61106125/04/2009            08/04/20090!
 22              8414022009!
15/07/2008   73115/01/1970 381313142811112  124/07/2008          0016/07/2008 !
 11              5611222008!
30/09/2008   53204/01/1972 36030318211 11302130/09/200823/09/2008  25/09/20080!
 11              5611222008!
02/10/2009   81115/11/1958 50060609111111102102/10/200902/10/2009  16/09/20091!
 21              5611212009!
13/05/2009   35101/08/1940 68090903271 61110413/05/2009            07/05/20090!
 22              8414022009!
22/10/2008  204214/07/1983 25121204181 112  103/10/2008            03/09/20080!
 11              5611222008!
21/07/2008   71115/01/1968 40131314281111102124/07/2008          0016/07/2008 !
 11              5611222008!
25/07/2006 6102130/11/1977 28010112281 112  122/06/2006            22/06/20060!
 11              60 5422006!
17/12/2009 9275225/05/1965 44010114221 11102117/12/2009            16/12/20090!
 11              5611262009!
01/02/2010   17101/01/1955 55020208181 31102101/02/2010            25/12/20094!
 22              8414012010!
24/01/2006    3201/01/1981 25040405281 112  124/01/200613/01/2006  19/01/20060!
 11              60 5422006!
05/02/2010    3216/05/1938 71040413271121102405/02/201002/02/20105503/02/20104!
 12              8414012010!
07/01/2010    5127/04/1991 18080805231 112  105/01/2010                       !
  1              5611222010!
31/08/2007   56205/04/1962 45111109241 22106131/08/2007            24/07/20073!
 22             12014042007!
23/03/2010   29115/01/1960 50131310281111102922/03/2010          0022/03/2010 !
 21              5611222010!
06/10/2006   96117/06/1983 23141408   12 102 06/10/200604/10/2006  05/10/20062!
 22              90 6612006!
17/10/2008   30126/07/1982 2603030318111 2   18/10/200811/10/2008  13/10/20080!
 11              5611222008!
02/10/2009   82103/03/1989 20060609281111106102/10/200902/10/2009  11/09/20091!
 21              23   52009!
08/05/2009   22112/01/2006  3090910261 122  108/04/2009                      5!
 11              5611222009!
22/10/2008  203115/08/1966 42121204171 11101102/10/2008          0029/09/2008 !
 11              5611222008!
19/07/2008   72215/01/1939 69131314271111102124/07/2008          0018/07/2008 !
  1              5611222008!
04/10/2008   92225/02/1994 14030319231 21102104/10/200802/10/20081130/09/2008 !
 22              8414012008!
12/10/2009  129128/06/1987 220606042811612  120/10/200912/10/2009             !
 12              8414022009!
14/05/2009   57208/02/1945 64090905271 31106112/05/2009            12/05/20093!
 22                   32009!
22/10/2008  205109/01/1970 38121204111 11101204/10/2008            30/09/20080!
 11              5611222008!
07/07/2008   68115/01/1946 62131314271111102111/07/2008          1107/07/2008 !
 21                   32008!
07/10/2008  117106/11/1987 20030314281111102127/09/200825/09/20084125/09/2008 !
 11              5611212008!
21/10/2009  130207/03/1983 26060604281111102122/10/200922/10/2009  21/10/20090!
 11                   52009!
12/05/2009   56111/02/1959 50090905241 41106309/05/2009            08/05/20091!
 22                   32009!
22/10/2008  208217/08/1984 24121204181 11101108/10/2008            25/09/20080!
 11              5611222008!
10/07/2008   69215/01/1974 34131314281111102111/07/2008          0007/07/2008 !
 21              5611222008!
07/10/2008   28115/09/1984 24030303181111302102/10/200826/09/2008  27/09/20080!
 11              5611222008!
12/05/2009   81212/03/2007  2090904261 11107107/05/2009                       !
 11              5611222009!
22/10/2008  211104/10/1970 38121204181 11101114/10/2008            09/10/20080!
 11              5611222008!
11/07/2008   67215/01/1936 721313142711112  111/07/2008          55           !
 11              5611222008!
07/10/2008   95111/04/1990 18030312281 112  108/10/200829/09/2008  03/10/20080!
 13              5611222008!
12/05/2009   82116/08/1995 13090904231 112  113/05/2009            05/05/20090!
 11              5611222009!
22/10/2008  213111/08/1974 34121204111 11102115/10/2008            08/09/20080!
 11              56   32008!
07/10/2008  119206/04/1976 32030306281 21104107/10/200803/10/2008  04/10/20080!
 12                   52008!
26/09/2009  232227/02/1982 270606132811112  126/09/200922/09/2009             !
 11              5611222009!
12/05/2009   83114/07/1997 11090904231 112  113/05/2009            08/05/20090!
 11              5611222009!
22/10/2008  214119/05/1943 65121204171 12101117/10/2008            15/10/20080!
 11              5611222008!
30/07/2008  122215/01/1952 56131302141111102231/07/2008          0024/06/2008 !
 21              5611222008!
06/10/2008   96207/04/2001  7030312231 112  107/10/200802/10/2008  06/10/20080!
 11              60 5422008!
28/09/2009  234106/08/1970 39060613111111105128/09/200925/09/2009  28/09/20091!
 21              56   52009!
12/05/2009   80214/10/1984 24090904281 112  112/05/2009                       !
 11              5611222009!
22/10/2008  215209/02/1945 63121204171 112  117/10/2008          55           !
 11                   52008!
30/07/2008  120115/01/1980 28131302181111102127/07/2008          1127/07/2008 !
 11              5611212008!
06/10/2008   972            7030312231 112  106/10/200803/10/2008  08/10/20080!
 11              60 5422008!
26/09/2009  233110/08/1953 56060613281111102126/09/200923/09/2009  26/09/20091!
 21              5611212009!
11/05/2009   78201/01/1985 24090904281 112  105/05/2009            02/05/20090!
 11              5611222009!
22/10/2008  216219/05/1937 71121204171 11101220/10/2008            16/10/20080!
 11              5611222008!
26/07/2008  121205/01/1972 36131302111111102131/07/2008          0011/07/2008 !
 21              5611222008!
06/10/2008   261            80303021311112  106/10/200802/10/2008  08/10/20080!
 11              60 5422008!
15/10/2009  241117/03/1976 33060613281111102115/10/200909/10/2009  15/09/20091!
 21              5611212009!
11/05/2009   79212/12/1971 37090904241 61106105/05/2009            04/05/20093!
 22             11214022009!
22/10/2008  219107/01/1959 49121204111 11101121/10/2008            10/10/20080!
 11              5611222008!
18/07/2008  119228/11/1982 251313021811122  914/07/2008          0014/07/2008 !
 13              5611222008!
09/10/2008   58215/04/1954 54030310271111102106/10/200806/10/20083104/10/2008 !
 21              82   32008!
07/10/2009  237110/09/2004  50606132611112  107/10/200907/10/2009             !
 11              5611222009!
15/05/2009  122122/12/1975 33090901181 61104115/05/2009            12/05/20092!
 22              8414012009!
10/07/2008  113215/01/1985 23131302181111102105/07/2008          1105/07/2008 !
 21              5611242008!
25/07/2006 6103123/05/1998  8010112131 112  103/07/2006                      5!
 11                   22006!
17/12/2009 9276125/02/1986 23010114281 112  117/12/2009                      5!
 11              5611252009!
30/01/2010   16101/02/1968 42020208181 112  130/01/2010            30/01/20100!
 11              8411222010!
30/01/2006    5101/01/2000  6040405261 112  131/01/200630/01/2006             !
 21              60 5422006!
06/02/2010    4115/03/1961 48040413281121102306/02/201002/02/20105503/02/20100!
 12              8414022010!
29/06/2006  138225/01/1964 42070706221 11101129/06/200629/06/20060028/06/20060!
 11              60 5422006!
03/02/2010   15222/05/1975 34080805281 11302303/02/2010            03/02/20100!
 11              5611222010!
12/09/2007   62202/09/1980 27111109281 11101112/09/2007          0007/09/20070!
 11              60 5422007!
05/03/2010   28212/08/1977 32131310281111101105/03/2010          0003/03/2010 !
 11              5611222010!
24/10/2006   98217/06/1948 58141408   16 102 24/10/200622/10/2006  22/10/20060!
 22              90 5422006!
09/10/2008   76122/07/1990 180303072811112  109/10/200806/10/20080029/09/2008 !
 11              5611222008!
10/10/2009  238120/04/1999 100606132311112  110/10/200910/10/2009             !
 11              5611222009!
13/05/2009  120101/01/1946 63090901141 11102213/05/2009            11/05/20091!
 21              5611232009!
23/10/2008   81201/01/1979 29121216281 11102123/09/2008          3124/09/2008 !
 21              5611222008!
11/07/2008  111223/11/1989 18131302181112101125/07/2008          0011/07/2008 !
 13              5611222008!
09/10/2008   93207/01/1974 34030319221111102106/10/200806/10/20081103/10/2008 !
 21              5611212008!
13/10/2009  240210/07/1946 63060613271111102213/10/200912/10/2009  13/10/20090!
 11              5611222009!
15/05/2009  123110/02/1939 70090901171 11102415/05/2009            14/05/20090!
 11              5611222009!
23/10/2008   83101/01/1985 23121216281 11102128/10/2008          3123/10/2008 !
 11              5611212008!
24/07/2008   66115/01/1948 60131309271111102112/07/2008          0014/07/2008 !
 21              8414022008!
13/10/2008  239219/10/1953 55030301171 11101213/10/200807/10/2008  09/10/20080!
 11              5611222008!
05/10/2009  236123/02/1983 26060613281111101105/10/200902/10/2009  05/10/20090!
 11              5611222009!
20/04/2009   95101/01/1937 72090901171 112  121/04/2009            07/04/20090!
 11              5611222009!
23/10/2008   78101/01/1985 23121216281 12102103/10/2008            30/09/20083!
 11              56   42008!
02/07/2008   93210/09/1974 331313112811112  102/07/2008          55           !
 11              5611222008!
13/10/2008  240205/10/1959 49030301181 11302114/10/200829/09/2008            0!
 11              5611222008!
04/10/2009  235213/04/1982 27060613181111102104/10/200902/10/2009  02/10/20093!
 21              5611212009!
15/05/2009   63125/10/1984 24090906241 21106112/05/2009            13/05/20093!
 22                   32009!
23/10/2008   82104/09/1959 49121216211 11102124/09/2008          0020/09/2008 !
 11              5611222008!
25/08/2008   85112/01/1926 821313142711112  125/08/2008          0018/08/2008 !
 11              5611222008!
13/10/2008   78223/11/1977 300303072811112  114/10/200808/10/2008  09/10/20080!
 13              5611222008!
12/10/2009  239127/04/1971 380606131811112  112/10/200912/10/2009             !
 11              5611222009!
12/05/2009   59103/01/2001  8090906231 112  108/05/2009            11/05/20090!
 11              5611222009!
24/10/2008   92118/10/1951 57121207221 11102302/10/2008            02/10/20080!
 11              5611222008!
10/07/2008   59221/01/1964 441313072811112  110/07/2008          55           !
 11              5611222008!
20/10/2009  242224/09/1956 530606132811112  120/10/200919/10/2009             !
 11              5611222009!
13/05/2009   66107/11/1989 19090914281 21106113/05/2009            14/05/20093!
 22              39   32009!
24/10/2008   93201/01/1951 57121207271 11102304/10/2008          4102/10/2008 !
 11              5611212008!
28/06/2008  142215/01/1940 68131316271111102128/06/2008          1116/06/2008 !
 11             11211212008!
13/10/2008   77213/05/1975 330303072811112  109/10/200808/10/2008  09/10/20080!
 11              5611222008!
29/09/2009  243117/09/1979 30060613281121102129/09/200919/09/2009  24/09/20093!
 22              8414012009!
06/05/2009   63104/03/1986 23090914281 11102106/05/2009            06/05/20091!
 21              5611222009!
24/10/2008   94120/02/1990 18121207231 112  108/10/2008          55           !
 11              5611222008!
04/07/2008   85215/01/1969 391313162811122  114/07/2008          0012/06/2008 !
 11              5611222008!
09/10/2008   59216/04/1991 17030310231111102106/10/200806/10/20081103/10/2008 !
 11              8411212008!
30/09/2009  244212/02/1966 430606132811612  130/09/200929/09/2009             !
 12              8414022009!
21/04/2009   45220/07/2006  2090905261 112  118/04/2009                       !
 11              5611222009!
08/07/2008   92204/09/1980 27131316281111102108/07/2008          3108/07/2008 !
 21              5611212008!
09/10/2008   27208/03/1943 65030302171111102406/10/200806/10/2008  30/09/20083!
 21              5611212008!
14/10/2009  245101/01/1989 20060613181121106114/10/200906/10/2009  07/10/20091!
 22              8414012009!
01/05/2009   51201/01/1970 39090905241 61102125/04/2009            23/04/20090!
 22              8414022009!
25/10/2008   78101/01/1991 17121215231 11101102/10/2008          0029/09/2008 !
 11              5611222008!
18/07/2008   84127/06/1982 26131316281111102117/07/2008          2114/07/2008 !
 21              8411212008!
09/10/2008   56109/11/1977 30030315281111101107/10/200806/10/2008  07/10/20080!
 13              5611222008!
19/10/2009  246117/11/1939 69060613181121106119/10/200917/10/2009  19/10/20093!
 22              8414012009!
23/04/2009   46209/04/1985 24090905281 11102123/04/2009            22/04/20093!
 21              56   62009!
24/10/2008   81204/10/1978 30121215281 11102107/10/2008          2107/10/2008 !
 21              5611222008!
15/07/2008   15130/10/1996 111313132311112  115/07/2008          55           !
 11              60 5422008!
02/08/2006 6104210/08/1978 27010112121 11102119/07/2006            18/07/20060!
 21              60 5422006!
18/12/2009 9278101/01/1988 21010114231 11101119/12/2009            18/11/20091!
 21              5611242009!
29/01/2010   14121/07/1990 19020208181 11102129/01/2010            12/01/20100!
 11              5611222010!
07/01/2006    5101/01/1964 42040413271 61106307/01/200607/01/2006  06/01/20060!
 22              90 1432006!
29/06/2006   71111/10/1953 52070701181 11102129/06/200629/06/20063128/06/20063!
 21              60 5412006!
23/01/2010   12124/03/1948 61080805271 11101328/01/2010            28/01/20100!
 11              5611222010!
08/09/2007   58103/08/1988 19111109231 12105108/09/2007          3107/09/20073!
 21                   42007!
12/02/2010   14115/01/1936 74131310271111302312/02/2010          0006/02/2010 !
 11              5611222010!
04/11/2006  101120/06/1942 64141408   16 110 04/11/200602/11/2006  31/10/20060!
 22              90 5422006!
09/10/2008   88116/08/1986 22030316281 11102109/10/200803/10/2008  07/10/20080!
 21              5611222008!
28/04/2009   48230/06/1967 41090905281 21104325/04/2009            25/04/20091!
 22              84   12009!
24/10/2008   84201/01/1975 33121215281 112  123/10/2008          55           !
 11                17822008!
10/10/2008  1111           30030313281 21106110/10/200807/10/2008  08/10/20081!
 22             112 2932008!
15/10/2009   32225/08/1966 43060611281121102115/10/200914/10/2009  14/10/20091!
 22              8414012009!
04/05/2009   54228/03/1981 28090905281 11102302/05/2009            02/05/20091!
 21              8411212009!
24/10/2008   85101/01/1988 20121215281 11101123/10/2008          0022/10/2008 !
 11              5611222008!
30/06/2008   58215/06/1951 57131309271111102126/06/2008          0026/06/2008 !
 21              5611222008!
07/10/2008  1092           53030313271 112  107/10/200827/09/2008             !
  1              5611222008!
23/10/2009   33217/07/1947 62060611171111102123/10/200921/10/20091120/10/2009 !
 21              18   52009!
30/04/2009   50201/01/1992 17090905231 22102125/04/2009            28/04/20091!
 22              8414012009!
24/10/2008   86201/01/1940 68121215271 11102324/10/2008          0022/10/2008 !
 11              5611222008!
15/10/2008   80223/10/1982 25030307281 112  115/10/200811/10/2008             !
  3              5611222008!
28/10/2009   58118/05/1998 110606121311112  119/10/200919/10/2009             !
 11              5611222009!
01/05/2009   52105/10/1988 20090905281 31106129/04/2009            29/04/20093!
 22                   52009!
24/10/2008   87101/01/1935 73121215271 11101325/10/2008          0023/10/2008 !
 11              56   32008!
04/07/2008   47208/08/1953 54131310271111102204/07/2008          3130/06/2008 !
 21              56  062008!
15/10/2008  248214/03/1985 23030301111 132  120/10/200810/10/2008  11/10/20080!
 11              5611222008!
28/09/2009   59208/04/1997 120606121311112  128/09/200928/09/2009             !
 11              5611222009!
08/05/2009   55201/01/1924 85090905271 11102309/05/2009            05/05/20090!
 11              5611222009!
24/10/2008   88201/01/1953 55121215271 11101125/10/2008            23/10/20080!
 11              5611222008!
02/07/2008   65215/01/1986 221313152811112  102/07/2008          0005/07/2008 !
 11              5611222008!
15/10/2008   96213/01/1985 230303192811112  116/10/200810/10/20080011/10/2008 !
 11              5611222008!
22/10/2009   60115/11/1961 47060612211111102101/10/200930/09/20093130/09/2009 !
 21              5611212009!
30/04/2009   49209/02/1987 22090905281 22102130/04/2009            29/04/20093!
 22              8414042009!
25/10/2008  124101/01/1947 61121211271 11102225/10/2008            16/10/20080!
 21                   32008!
25/07/2008  102115/01/1982 26131311281111102125/07/2008          1123/07/2008 !
 21             11211212008!
15/10/2008   54130/05/1978 30030318281 11102115/10/200813/10/2008  07/10/20081!
 21              8411212008!
22/10/2009   61207/02/1962 47060612181111102110/10/200908/10/20091108/10/2009 !
 21              5611212009!
16/04/2009   61101/01/1926 83090912241 61106416/04/2009            15/04/20091!
 22              8414012009!
25/10/2008  123101/01/1986 22121211281 112  125/10/2008            08/08/20080!
 11              5611222008!
30/06/2008   64215/01/1979 29131309281111102101/07/2008          1130/06/2008 !
 21              84  052008!
15/10/2008   95214/09/1940 68030319271111102108/10/2008          4106/10/2008 !
 11              8411212008!
01/05/2009   74122/01/1953 56090912241 112  101/05/2009            30/04/20090!
 11              5611222009!
25/10/2008  122201/01/1956 52121211271 11102225/10/2008            27/09/20080!
 11              5611222008!
02/07/2008   69115/01/1981 27131315231111104102/07/2008          0002/07/2008 !
 11              5611222008!
15/10/2008   94208/04/1952 56030319271111102111/10/200811/10/20082109/10/2008 !
 21              5611212008!
30/09/2009   79201/01/1965 44060606141161106130/09/200930/09/20090026/09/2009 !
 22              5611222009!
02/05/2009   75201/01/1941 68090912271 11104102/05/2009            30/04/20090!
 11              5611222009!
23/10/2008  106101/01/1990 18121212281 11101115/07/2008          0016/07/2008 !
 11              5611222008!
26/06/2008   62115/01/1959 49131309211111102327/06/2008          1126/06/2008 !
 11              5611212008!
25/10/2008  250110/01/1951 57030301111 11102127/10/200823/10/2008  23/10/20081!
 21              56 5142008!
26/10/2009   79116/03/1977 32060606281111106126/10/200926/10/20091126/10/2009 !
 21              5611212009!
28/04/2009   72101/01/1932 77090912271 61102125/04/2009            18/04/20090!
 12              8414022009!
24/10/2008  105101/01/1976 32121212281 11101115/10/2008          0030/08/2008 !
 11               011222008!
25/07/2008  103115/01/1938 70131311271111102328/07/2008          0026/07/2008 !
 11              5611222008!
18/12/2009 9277221/09/1984 25010114281 11104115/12/2009            15/12/20090!
 21              5611222009!
12/07/2006 6082123/02/1988 180101162311122  106/07/2006            07/07/20060!
 11              60 5422006!
30/01/2010   18111/03/1976 33020208181 21102102/02/2010            30/01/20101!
 22              8414012010!
13/01/2006    6201/01/1968 38040413281 11101114/01/200613/01/20060028/12/20050!
 21              60 5422006!
09/02/2010    5211/03/1976 33040413281162102109/02/201004/02/20105506/02/20104!
 22              8414022010!
02/05/2006  155101/01/1979 27050501121 112  121/01/200621/01/2006            0!
 11              60 5422006!
29/06/2006  163126/09/1994 11070703231 11101129/06/200629/06/20060028/06/20060!
 11                   52006!
02/02/2010   14116/10/1972 37080805281 112  104/02/2010            28/01/20104!
 11              5611222010!
10/09/2007   60202/06/1990 17111109281 61102110/09/2007            05/09/20070!
 12              90 6622007!
16/02/2010   24216/06/1976 33131310211111101116/02/2010          0005/02/2010 !
 11              5611222010!
27/11/2006  105117/06/1978 28141408   16 110 27/11/2006            22/11/20060!
 12              90 6622006!
27/10/2008   91210/02/1933 75030316271 11102203/11/200821/10/2008  24/10/20081!
 11              5611212008!
03/10/2009   81218/07/1999 100606062311112  130/10/200925/10/20090003/10/2009 !
 11              5611222009!
24/04/2009   66106/02/1967 42090912211 11102123/04/2009            20/04/20090!
 21              8411222009!
24/10/2008  107201/01/1983 25121212221 112  121/07/2008          0008/07/2008 !
 11              5611222008!
23/07/2008   74203/11/2002  5131314261111102126/07/2008          55           !
 11              5611222008!
16/10/2008   56101/06/1950 58030318241 11101130/10/2008          0008/10/2008 !
 13              5611222008!
30/10/2009   82115/07/1967 42060606141111102130/10/200930/10/20090003/10/2009 !
 11              5611222009!
28/04/2009   69101/04/1972 37090912241 612  127/04/2009                       !
  2              84   62009!
24/10/2008  109201/01/1985 23121212281 11102120/10/2008          0021/10/2008 !
 11              5611222008!
28/07/2008   75215/05/1951 571313142711112  128/07/2008          55           !
 11              5611232008!
24/10/2008  1071           750303082711112  130/09/200825/09/2008  27/09/20080!
 11              5611222008!
30/10/2009   83101/01/1981 28060606281111102130/10/200930/10/2009  30/10/20091!
 21              5611212009!
28/04/2009   70228/12/1954 54090912271 11102227/04/2009            27/04/20090!
 11              5614022009!
24/10/2008  108101/01/1985 23121212281 112  120/08/2008          0021/08/2008 !
 11              5611222008!
30/07/2008   78215/01/1991 171313142311112  131/07/2008          0031/07/2008 !
 11              5611222008!
24/10/2008   26103/05/1958 50030317241 21102124/10/200822/10/2008  22/10/20081!
 22              56   52008!
27/10/2009   84211/02/1969 40060606281111106127/10/200927/10/20090016/10/2009 !
 21              5611222009!
28/04/2009   73123/04/1990 19090912281 11102128/04/2009            28/04/20090!
 11              5611222009!
24/10/2008  104101/01/1967 41121212281 11102118/08/2008            19/07/20083!
 21              5611212008!
25/07/2008   76215/01/1973 351313142111112  131/07/2008          0026/07/2008 !
 11              5611222008!
24/10/2008  1061           72030308271111102120/10/200808/10/2008  08/10/20082!
 11              5611212008!
30/10/2009   85118/02/1982 27060606281111106130/10/200928/10/20090028/10/2009 !
 21              5611222009!
15/05/2009   81101/01/1939 70090912271 11102208/05/2009            06/05/20090!
 11              5611222009!
03/11/2008   89101/01/1984 24121215281 11102129/10/2008          0023/10/2008 !
 11              5611222008!
01/07/2008   92215/01/1984 24131311281111102126/07/2008          1123/06/2008 !
 11              56  032008!
24/10/2008   252           75030317271 21102124/10/200807/10/2008  07/10/20081!
 12                   32008!
30/10/2009   86110/05/1967 42060606181111106130/10/200930/10/20091112/10/2009 !
 21              5611212009!
15/05/2009   82115/05/1960 49090912281 11102208/05/2009            05/05/20093!
 21                   32009!
29/10/2008  113106/06/1974 34121202181 11101129/10/2008            20/10/20080!
 11              5611222008!
19/08/2008  114129/10/1978 291313112811112  121/08/2008          0020/08/2008 !
 11              5611222008!
24/10/2008   59118/06/1982 26030315211111101125/10/2008            23/10/20080!
 11              5611222008!
30/10/2009   87118/05/1971 38060606281111101130/10/200929/10/20090029/10/2009 !
 11              5611222009!
20/05/2009  154205/06/1981 27090916281 11104112/05/2009            05/05/20090!
 11              5611222009!
18/08/2008  116215/01/1967 41131311221111102121/08/2008          1118/08/2008 !
 21              8411212008!
24/10/2008  113114/02/1986 22030313231 11102124/10/200815/10/2008  16/10/20081!
 21              8414012008!
30/10/2009   88212/06/1960 49060606281111102130/10/200928/10/20090002/10/2009 !
 11              5611222009!
05/05/2009  134114/11/1977 31090916241 23106104/05/2009            05/05/20091!
 22              8414022009!
29/10/2008  110215/07/1958 50121202181 12102106/10/2008            09/10/20080!
 11              5611222008!
11/08/2008  113226/02/1990 18131311231111102111/08/2008          3109/08/2008 !
 21              5611212008!
24/10/2008   90230/12/1974 33030316281 11302124/10/200820/10/2008  20/10/20081!
 21              5611212008!
31/10/2009   86101/01/1962 470606081811112  115/06/2009                       !
 11              5611222009!
21/04/2009  144201/01/1946 63090916271 11102121/04/2009            17/04/20091!
 11              5611212009!
08/08/2008  112115/01/1986 221313112811112  108/08/2008          0009/08/2008 !
 11              5611222008!
24/10/2008  1221           150303062311112  122/10/200820/10/20080020/10/2008 !
 13              5611222008!
02/10/2009   87201/04/1963 46060608281111102102/10/200930/09/2009  02/10/20093!
 21              56  332009!
20/05/2009  153101/01/1956 53090916281 11102116/05/2009            14/05/20093!
 11              5611212009!
29/10/2008  109124/02/1964 44121202181 11102106/10/2008            04/10/20080!
  1              5611222008!
06/08/2008  110115/01/1971 37131311281111301107/08/2008          1106/08/2008 !
 11              5611222008!
08/08/2009 9055230/07/1987 22010109181 11102108/08/2009            07/08/20090!
 11              56   32009!
12/04/2006 6102106/04/1982 240101142   2 2  111/04/2006                      5!
 12              90 6622006!
27/06/2009  139102/09/1971 37020207121 11102118/06/2009            16/06/20090!
 11              5611222009!
03/03/2009   13102/01/1962 47040406281111101104/03/200920/02/20095523/02/20090!
 11              5611222009!
17/03/2006   41112/06/1956 49050501181211104117/03/200617/03/2006            0!
 21              60 5422006!
19/02/2006   26201/01/1984 220606082111112  120/02/2006                       !
 11              60 5422006!
27/02/2006   70223/02/1961 450707062   6 102128/02/2006            27/02/20060!
  2                   22006!
24/07/2009  213125/07/1975 34080801121 71102124/07/2009            22/07/20091!
 22              8414012009!
23/03/2006   13217/02/1983 23111104281111101123/03/2006          0017/03/20060!
 11              60 5422006!
27/06/2009   51201/04/1994 15131308231 112  127/06/2009                       !
  1              5611222009!
13/05/2009   28106/06/1972 36161603111 11102113/05/200905/05/20090008/05/20091!
12156            5611212009!
03/12/2009 9267124/05/1970 39010114    2 301 03/12/2009            01/12/20090!
 12              8414022009!
12/07/2006 6083229/01/1979 27010116281111104105/07/2006            06/07/20061!
 21              60 5412006!
03/02/2010   12117/02/1996 13020208131 112  125/01/2010                       !
 13              5611222010!
16/01/2006    7201/01/1941 65040413271 11102116/01/200613/01/2006  14/01/20063!
 21              13  052006!
19/02/2010    6201/01/1930 80040413271111102420/02/201016/02/20105517/02/20103!
 21              5611222010!
02/01/2006   55216/02/1995 100606132311112  103/01/200602/01/2006             !
 11              60 5422006!
29/06/2006  139203/05/1933 73070706271 11102129/06/200629/06/20060021/06/20060!
 11              60 5422006!
02/02/2010   13109/12/1983 26080805281 112  301/02/2010            02/02/20100!
 11             11211222010!
12/09/2007   61204/04/1949 58111109271 11101212/09/2007          1116/08/20071!
 21              60 5412007!
17/02/2010   25122/01/1954 561313102411112  117/03/2010          0019/02/2010 !
 11                   32010!
21/12/2006   79112/07/1978 28141409211111302106/12/200628/11/20060030/11/2006 !
 11              60 5222006!
24/10/2008  114121/04/1977 31030313281 11301124/10/200813/10/2008  17/10/20080!
 11              56 4252008!
09/10/2009   88223/01/1994 150606081311112  109/10/200905/10/2009             !
 11              5611222009!
19/05/2009  149224/08/2006  2090916261 112  109/05/2009                       !
 11              5611222009!
29/10/2008  115227/02/1953 55121202171 112  102/10/2008            03/10/20080!
 11              5611222008!
04/08/2008  109115/01/1972 36131311281111102115/08/2008          00           !
 11              56  052008!
22/10/2008   98226/03/1979 29030319281111102122/10/200817/10/20080030/09/2008 !
 11              8411222008!
15/10/2009   89119/01/1957 52060608271121102116/10/200915/10/20091112/10/20091!
 22              8414012009!
29/04/2009  129201/01/1952 57090916271 21104129/04/2009            08/04/20090!
 12              8414022009!
29/10/2008  111101/01/1947 61121202181 11102106/10/2008            04/10/20080!
 11              5611222008!
04/08/2008  108115/01/1979 291313112811112  107/08/2008          0029/07/2008 !
 13              5611252008!
22/10/2008   61124/09/1978 30030310281111102118/10/200815/10/2008  17/10/20081!
 11              8411212008!
22/10/2009   90104/02/1987 22060608281111102122/10/200921/10/2009  21/10/20090!
 11              5611222009!
19/05/2009  150126/02/2004  5090916261 11107116/05/2009                       !
 11              5611222009!
01/08/2008  106115/01/2003  51313112511112  107/08/2008          55           !
 11              56 6052008!
20/10/2008  249115/02/2005  3030301151 112  120/10/200817/10/2008             !
 11              60 5422008!
24/10/2009   91213/02/2006  30606082611112  124/10/200921/10/2009             !
 11              6011222009!
19/05/2009  151201/01/2009  0090916161 112  114/05/2009                      5!
 11              5611222009!
30/10/2008  122125/09/1991 17121210231 112  119/08/2008          55           !
 11              5611222008!
20/08/2008   87115/01/1924 84131314271111104125/08/2008          1123/07/2008 !
 11              5611242008!
20/10/2008   99209/07/1987 21030312281 11104115/10/200815/10/2008  15/10/20081!
 21              8411212008!
19/05/2009  147101/01/2000  9090916231 112  120/05/2009                      5!
 11              5611222009!
29/10/2008  123112/01/1966 42121210211 112  228/08/2008          55           !
 11                   32008!
15/08/2008   86115/01/1960 48131314241111104125/08/2008          1116/08/2008 !
 21                   32008!
20/10/2008  1201           250303062811112  120/10/200817/10/20080015/10/2008 !
 11              8411222008!
07/10/2009   52211/08/1984 25060605211111104110/10/200910/10/20090005/10/2009 !
 11              5611222009!
19/05/2009  152204/03/2000  9090916231 212  120/05/2009            18/05/20090!
 12              8414022009!
29/10/2008  124116/09/1990 18121210231 11102123/09/2008          0020/09/2008 !
 21              5611222008!
08/08/2008   63112/02/1951 57131317281111102119/08/2008          0013/08/2008 !
 11              5611222008!
13/10/2009   53114/04/1964 45060605111111102116/10/200916/10/20090010/10/2009 !
 11              5611222009!
02/05/2009  146203/09/1959 49090916241 112  412/05/2009                       !
 11              5614022009!
29/10/2008  125112/05/1984 24121210211 11101118/09/2008          0012/09/2008 !
 11              5611222008!
19/08/2008   64103/04/1933 75131317271111102119/08/2008          0011/08/2008 !
 11              5611222008!
21/10/2008   55129/08/1979 29030318281 11102128/10/200816/10/20080014/10/2008 !
 11              5611222008!
14/10/2009   54216/07/1978 31060605111111102116/10/200916/10/20090011/10/2009 !
 11              5611222009!
19/05/2009  145213/12/1962 46090916211 112  112/05/2009                       !
 11              5611222009!
05/08/2008   59116/04/1935 73131317271111102105/08/2008          1130/07/2008 !
 21              8411222008!
20/10/2008   97119/07/1974 34030319181 11102120/10/200811/10/20082110/10/2008 !
 21              5611212008!
20/10/2009   55215/07/1953 56060605171111102123/10/200923/10/20090018/10/2009 !
 11              5611222009!
22/04/2009   64201/01/1969 40090912281 11102122/04/2009            21/04/20092!
 21              5611212009!
14/08/2008   85115/01/1976 321313031211112  126/08/2008          0015/08/2008 !
 11              5611222008!
14/10/2008   98108/01/1942 66030312171 11102514/10/200813/10/20080014/10/2008 !
 11              5611222008!
22/10/2009   56211/03/1972 37060605211111102126/10/200926/10/20090020/10/2009 !
 11              5611222009!
22/04/2009   65210/05/1944 64090912271 11102122/04/2009            21/04/20092!
 11              5611222009!
04/11/2008   76114/02/1957 51121206281 11102128/10/2008            22/10/20081!
 11              5611212008!
21/08/2008   84115/01/1982 26131303181111102126/08/2008          1120/08/2008 !
 21              8411212008!
10/07/2006 6169207/06/1957 490101082   3 104 06/06/2006            05/06/20061!
 32             104   32006!
11/12/2009 9271217/10/1993 16010114    2 101 11/12/2009            05/12/20090!
 12              8414022009!
03/02/2010   13219/03/1996 13020208131 112  125/01/2010                       !
 13              5611222010!
18/01/2006    8201/01/1985 21040413281 11102118/01/200613/01/2006  16/01/20061!
 21              60 5412006!
19/02/2010    7218/05/1971 38040413281111102119/02/201016/02/20105517/02/20104!
 11              8411242010!
19/06/2006  137104/05/1996 10070711231 112  120/06/200609/06/20060021/06/20060!
113                   22006!
09/02/2010   28124/03/1964 45080809281 11108119/12/2009            19/12/20092!
 11              8411212009!
03/07/2007   50126/03/1981 26111105231 51101130/01/2007          0018/01/2007 !
  3              60 5422007!
09/02/2010   13215/01/1932 781313102711112  109/02/2010          55           !
 21              5611222010!
22/11/2006   77227/11/1978 28141409   16 102 22/11/200620/11/2006  22/11/20060!
 22              9015022006!
14/10/2008   59115/05/1971 37030305281 11102114/10/200813/10/20081108/10/2008 !
 21              5611212008!
26/09/2009   61114/01/1981 28060607181111102126/09/200926/09/20090026/09/2009 !
 11                   32009!
17/04/2009   63127/03/1952 57090912271 11102117/04/2009            20/04/20093!
 11              5611212009!
05/08/2008   83115/01/1970 38131303181111302114/08/2008          0006/08/2008 !
 11              5611222008!
14/10/2008  2422           68030301111 11102414/10/200806/10/2008  06/10/20084!
 21              5611212008!
29/09/2009   62103/07/1993 160606072811112  130/09/200929/09/2009             !
 11              5611222009!
05/05/2009  143201/01/1983 26090916281 112  111/05/2009            18/03/20090!
 11              5611222009!
04/11/2008   72101/01/1945 63121203171 11102326/09/2008            25/09/20081!
 21              5611222008!
13/08/2008   82215/01/1980 28131303181111102109/08/2008          1108/08/2008 !
 21              5611212008!
14/10/2008   58218/06/1951 57030315271 11102414/10/200808/10/2008  11/10/20083!
 21              8411212008!
08/10/2009   63215/04/1975 34060607181111102108/10/200906/10/20090006/10/2009 !
 11              5611222009!
22/04/2009   67201/01/1984 25090912281 11102122/04/2009          0018/04/2009 !
 11              5611222009!
04/11/2008   73101/01/1980 28121203181 11102704/10/2008            02/10/20083!
 21              5611222008!
20/08/2008   80115/01/1987 21131315281111102125/08/2008          0008/08/2008 !
 11              5611222008!
14/10/2008   57119/09/1985 23030315181 11102114/10/200812/10/2008  04/10/20081!
 11              5611212008!
12/10/2009   64121/10/1933 760606072711112  113/10/200912/10/2009             !
 11              5611222009!
15/05/2009   80217/12/1970 38090912281 61102108/05/2009            07/05/20091!
 22              8414012009!
04/11/2008   75101/01/1956 52121203111 11102121/10/2008            20/10/20081!
 21              5611222008!
07/08/2008   70220/03/1959 491313172711112  106/09/2008          0009/08/2008 !
 11              5611222008!
10/10/2009  121101/01/1957 52060602121113102123/10/200917/10/2009  17/10/20091!
 21              5611212009!
28/04/2009   71101/01/1929 80090912271 112  129/04/2009          0027/04/2009 !
 11              5611222009!
04/11/2008   78101/01/1964 44121203181 11102330/10/2008            28/10/20080!
 21              5611232008!
22/08/2008   69204/06/1942 66131309271111102123/08/2008          0022/08/2008 !
 11              5611222008!
17/10/2008  119127/10/1983 24030314281111102118/10/200811/10/2008  11/10/20080!
 11              5611222008!
28/10/2009  122201/01/1960 49060602286111101111/10/200909/10/20091109/10/2009 !
 21              5611212009!
12/05/2009   65104/08/1976 32090914281 112  113/05/2009                       !
 11              5611222009!
04/11/2008  134104/01/1980 28121218211 11301105/11/2008          0003/11/2008 !
 11              5611222008!
14/08/2008   67219/09/1983 24131309211111102921/08/2008          1122/08/2008 !
 21              5611212008!
17/10/2008  118224/03/1987 21030314281 12102104/10/200804/10/2008  04/10/20082!
 11              5611212008!
20/10/2009  123101/01/1955 54060602281111101116/10/200912/10/2009  12/10/20090!
 11              5611222009!
12/05/2009   61101/01/1973 36090906241 61102913/05/2009            29/04/20090!
 12              8414022009!
04/11/2008  131202/04/1959 49121218271 11102305/11/2008          0002/10/2008 !
 21              5611222008!
11/07/2008  114215/01/1936 72131302171111102124/06/2008          2124/06/2008 !
 11              5611212008!
17/10/2008   31219/12/1976 31030303181111101118/10/200814/10/2008  17/10/20080!
 13              5611222008!
06/10/2009  124101/01/1959 50060602211111102110/10/200907/10/2009  07/10/20090!
 11              5611222009!
12/05/2009   60220/02/1981 28090906181 112  913/05/2009                       !
  1              5611222009!
04/11/2008  132128/04/1966 42121218211 11102124/07/2008          0021/07/2008 !
 21              5611222008!
24/07/2008  118212/10/1981 26131302181111102123/07/2008          2123/07/2008 !
 11              5611212008!
13/10/2008  244110/04/1953 55030301111 11102215/10/200809/10/2008  14/10/20081!
 11              5611212008!
10/10/2009  125201/01/1946 63060602171111102112/10/200905/10/2009  06/10/20090!
 11              5611222009!
12/05/2009   62101/01/1940 69090906271 11102413/05/2009            04/05/20090!
 11              5611222009!
04/11/2008  129101/01/1936 72121218271 12102814/10/2008          0013/10/2008 !
 11                   52008!
28/07/2008  109205/02/1972 36131301181112302128/07/2008          0024/07/2008 !
 11              5611222008!
15/10/2008  243209/01/1984 24030301181 12102515/10/200811/10/2008  13/10/20082!
 21              8611212008!
23/10/2009  126102/08/1980 290606022811112  125/10/200921/10/2009             !
 11              5611222009!
13/05/2009  121201/01/1985 24090901181 122  107/05/2009                       !
 11              8411222009!
04/11/2008  130101/01/1994 14121218231 112  101/11/2008          0029/10/2008 !
 11              5611222008!
30/07/2008  111114/04/1972 36131301111111101130/07/2008          0025/07/2008 !
 13              5611222008!
10/07/2006 6170216/02/1957 490101082   6 106 25/04/2006            26/04/20060!
 22              90 6622006!
14/12/2009 9273216/09/1984 25010114    6 102 14/12/2009            15/12/20090!
 12              8414062009!
01/02/2010    4113/09/1954 55020202181 11102326/01/2010            25/01/20100!
 11              5611222010!
04/01/2010    1117/07/1964 450404092811212  505/01/201004/01/201055          5!
 12              8414022010!
18/01/2006    9101/01/1958 480404132   6 1   12/01/2006          5509/01/20060!
 32              90 4352006!
08/02/2010   26116/09/1989 20080809281 11102109/02/2010            05/02/20103!
 21              5611212010!
15/08/2007   59101/02/1976 311111052   5 102120/11/2006          0020/11/2006 !
  2              90 6622006!
12/03/2010   27119/03/1990 191313102311112  112/03/2010          55           !
 11              5611222010!
21/12/2006   801           25141409   13 102 19/07/200618/07/2006  18/07/20061!
 22             12015012006!
15/10/2008  245202/10/1941 67030301171 12102215/10/200807/10/2008  24/09/20080!
 21              5611222008!
10/10/2009  127110/10/1989 20060602181111102111/10/200906/10/2009  06/10/20090!
 11              5611222009!
11/05/2009  118116/08/1979 29090901181 11102108/05/2009          1108/05/2009 !
 21                   62009!
04/11/2008  135101/01/1981 27121218281 11101120/10/2008          0016/10/2008 !
 11              5611222008!
01/08/2008  112104/04/1998 101313011311112  101/08/2008          55           !
 11              60 5422008!
15/10/2008  247107/02/1973 35030301111 11102115/10/200810/10/2008  07/10/20082!
 21              8411212008!
31/10/2009  131105/06/1964 45060601181111102115/10/200913/10/2009  13/10/20092!
 21              5611212009!
12/05/2009  119208/03/1984 25090901181 114  108/05/2009                      0!
 11              5611222009!
04/11/2008  135123/09/1962 46121218281 11101104/11/2008          0003/11/2008 !
 11              5611222008!
13/08/2008   74217/01/1972 36131307211111102714/08/2008          1113/08/2008 !
 21                   32008!
18/11/2008  1322           47030306211112102111/11/200806/11/2008  07/11/20080!
 11              5611222008!
29/10/2009  124123/04/1994 15060601131161107122/07/200920/07/2009  23/07/20090!
 12              8414022009!
27/05/2009   47112/09/1990 18090905221 112  925/04/2009            21/04/20090!
 11              5611222009!
04/11/2008  112204/05/1971 37121213281 112  104/11/2008          0004/11/2008 !
 11              5611222008!
05/08/2008   71115/01/1956 52131307281111102109/08/2008          0005/08/2008 !
 21              5611222008!
21/11/2008  133225/04/1946 62030314271 11102122/11/200815/11/2008  18/11/20083!
 21              8411212008!
31/10/2009  130205/04/1978 31060601181111104101/10/200928/09/2009  28/09/20091!
 21              8411212009!
02/08/2008   72115/01/1951 57131307271111102109/08/2008          0009/08/2008 !
 11              5611222008!
21/11/2008  260101/06/1940 68030301171 11106121/11/200817/11/2008  13/11/20084!
 21              5611212008!
18/10/2009  126115/06/1976 33060602281111102118/10/200916/10/20091116/10/20091!
 21              5611212009!
04/11/2008   99131/03/1971 37121213281 11102112/10/2008          3120/10/2008 !
 21              5611222008!
06/08/2008   70215/01/1938 70131307271111102109/08/2008          0006/08/2008 !
 11              5611222008!
21/11/2008  110122/07/1977 31030313281 11102121/11/200808/11/2008  11/11/20083!
 21              8411212008!
16/10/2009  129211/03/2005  40606021611112  118/10/200913/10/2009             !
 11              5611222009!
04/11/2008  100112/05/1966 42121213281 11301120/10/2008          0018/10/2008 !
 11              5611222008!
09/08/2008   68115/01/1983 25131307281111101109/08/2008          0012/08/2008 !
 13              5611222008!
21/11/2008   97201/01/1936 72030316181 11102121/11/200817/11/2008  18/11/20081!
 21              5611212008!
17/10/2009  130126/05/1991 180606021311112  126/09/200910/09/2009             !
 11              5611222009!
06/11/2008  190225/01/1961 47121201121 11102329/09/2008            27/09/20081!
 11              5611212008!
05/08/2008   69115/01/1982 26131307281111101109/08/2008          0006/08/2008 !
 13              5611222008!
14/10/2008   79124/04/1965 43030307281 1 301 14/10/2008          0004/08/2008 !
 11              5611222008!
26/09/2009  120213/04/1996 130606021311112  128/09/200923/09/2009             !
 11              5611222009!
16/05/2009   85107/02/1946 63090911271 11102117/05/2009            18/05/20091!
 11              5611212009!
06/11/2008  192101/01/1948 60121201181 11102802/10/2008          4130/09/20080!
 21              56   32008!
08/08/2008   17115/01/1934 74131313271111102108/08/2008          1108/08/2008 !
 11              5611212008!
03/10/2008  1081           53030313281 1 102 03/10/200829/09/2008  30/09/20081!
 11              5611212008!
26/09/2009   96201/01/1978 31060615181121106124/09/200924/09/20091124/09/20091!
 22              8414012009!
23/05/2009   87201/01/1939 70090911271 11102123/05/2009            21/05/20090!
 11              5611222009!
06/11/2008  193128/01/1950 58121201111 11102129/09/2008            23/09/20080!
 11              5611222008!
18/08/2008   36215/01/1953 55131319271111102126/08/2008          1120/08/2008 !
 11              5611212008!
24/10/2008  1151           71030313271 1 110 24/10/200822/10/20080023/10/2008 !
 11              5611222008!
30/09/2009   97101/01/1999 100606151311112  130/09/200930/09/20090030/09/2009 !
 11              5611222009!
15/05/2009   88107/10/2003  5090911261 112  115/05/2009            14/05/20090!
 11              5611222009!
06/11/2008  194201/01/1937 71121201111 11102204/10/2008            08/10/20080!
 11              5611222008!
06/08/2008   73115/01/1965 43131307281111102112/08/2008          1108/08/2008 !
 21              8411212008!
18/12/2009 9481112/04/1959 50010101121 11101118/12/2009            27/10/20090!
 11              5611222009!
10/07/2006 6171220/04/1972 340101082   6 2   21/06/2006                      5!
 12              90 6622006!
08/02/2010    5114/05/1956 53020202181 11102202/02/2010            29/01/20100!
 21              5611222010!
08/01/2010    2122/12/1992 170404092811112  107/01/201005/01/201055          5!
 11              5611222010!
20/01/2006   10101/01/2000  6040413261 112  120/01/200618/01/2006             !
  1              60 5422006!
06/07/2006  172201/10/1932 73070707271 11102106/07/200606/07/20063130/06/20063!
 11              60 5412006!
19/02/2010   29103/04/1977 32080809211111102103/02/2010            30/01/20101!
 11              5611212010!
13/02/2006   14112/08/1969 36121207281 11102107/02/2006            03/02/20060!
 11              54  032006!
16/01/2010   10112/01/1934 76131310271111102316/01/2010          0019/01/2010 !
 11              5611222010!
30/11/2006   89113/05/1972 34141404   16 2   22/11/200622/11/2006  16/11/20060!
 12              9015022006!
26/09/2008  115126/10/1972 3503031424111 102 27/09/200822/09/20080023/09/2008 !
 21              56 6432008!
08/10/2009   98110/05/1987 220606151811112  108/10/200908/10/2009             !
 11              5611222009!
08/05/2009   83201/01/1965 44090911281 11102208/05/2009            08/05/20091!
 21              5611212009!
06/11/2008  199115/08/1978 30121201111 112  117/10/2008            07/10/20080!
 13              5611222008!
25/07/2008  145115/01/1960 48131316281121106225/07/2008          1103/07/2008 !
 22              8414042008!
20/10/2008   89206/01/1994 14030316131 1 102220/10/200818/10/20080019/10/2008 !
 21              5611222008!
13/10/2009   99203/11/1977 31060615221111101113/10/200913/10/20091106/10/20091!
 21              8411212009!
06/05/2009   81101/01/1984 25090911241 11102105/05/2009            02/05/20090!
 11              5611222009!
06/11/2008  200116/02/1990 18121201181 11102118/10/2008            21/10/20080!
 11              5611222008!
04/07/2008   54115/01/1969 39131306241121102111/07/2008          1105/07/2008 !
 12              8414022008!
07/10/2008   24130/05/1965 4303031728111 102 08/10/200802/10/2008  04/10/2008 !
 21              5611212008!
20/10/2009  100130/03/1951 58060615181111106119/10/200915/10/20090015/10/2009 !
 21              17   32009!
06/05/2009   79201/01/1934 75090911271 11102120/05/2009            19/05/20090!
 11              5611222009!
06/11/2008  201102/07/1940 68121201111 11102120/10/2008            21/10/20080!
 11              5611222008!
13/08/2008  125215/01/1953 5513130214111 102116/08/2008          1128/07/2008 !
 21              5611242008!
07/10/2008  103123/07/1964 4403030824111 102 30/09/200824/09/2008  26/09/2008 !
 21              5611212008!
22/10/2009  101229/08/1980 29060615181112106126/10/200922/10/20091121/10/20091!
 21              5611212009!
06/05/2009   80101/01/1994 15090911231 11102129/04/2009            28/04/20090!
 11              5611222009!
06/11/2008  202215/01/1968 40121201111 11102120/10/2008          55           !
111              5611222008!
20/08/2008   69106/06/1998 101313062311112  121/08/2008          55           !
 11              60 5422008!
07/10/2008  104112/01/1976 3203030821111 302 08/10/200802/10/20080002/10/2008 !
 11              5611222008!
15/10/2009  102207/10/1967 42060615281112102114/10/200914/10/20091111/10/20091!
 21              8411212009!
06/05/2009   82101/01/1981 28090911281 62102106/05/2009            06/05/20091!
 22              8411212009!
06/11/2008  203224/04/1980 28121201181 11102122/10/2008            23/10/20080!
 11              5611222008!
15/08/2008   66115/01/1990 181313062811112  125/08/2008          0015/08/2008 !
 11              5611222008!
20/10/2008  105207/08/1992 1603030823111 102 21/10/200817/10/2008  18/10/2008 !
 21              8411212008!
25/10/2009  103215/05/1947 620606151711112  124/10/200924/10/2009             !
 11              21   32009!
18/05/2009   40101/01/1975 34090909181 61104115/05/2009            18/05/20093!
 22                   32009!
06/11/2008  204109/07/1988 20121201131 11101123/10/2008            20/10/20084!
 11              5611252008!
12/08/2008   67115/01/1950 58131306281111102108/08/2008          0012/08/2008 !
 11              8611222008!
26/09/2008   57228/12/1951 5603031027111 102 30/06/2008            01/07/20081!
 21              7811212008!
25/10/2009  104101/01/1974 350606152111112  125/10/200925/10/2009             !
 11              5611222009!
26/05/2009   41101/01/1961 48090909281 11102115/02/2009            18/02/20092!
 21              5611212009!
06/11/2008  205208/01/1979 29121201181 112  129/10/2008          0001/06/2008 !
 11              5611222008!
04/08/2008   64127/07/1934 74131306271111102113/08/2008          0004/08/2008 !
 11              5611222008!
13/10/2008   60114/10/1996 1203031023111 2   14/10/200806/10/20080016/10/2008 !
 13              6111222008!
28/09/2009  116129/10/2001  70606032311112  102/10/200928/09/2009             !
 11              5611222009!
12/05/2009   35201/01/1978 31090909282 61106122/05/2009            20/04/20092!
 22              8414012009!
06/11/2008  206106/10/1965 43121201181 11102130/10/2008            31/10/20080!
 11              5611222008!
04/08/2008   65201/03/1939 69131306271111102113/08/2008          0005/08/2008 !
 11              5611222008!
25/11/2008  136219/09/1982 26030306281111102126/11/200819/11/20080019/11/2008 !
 11              5611222008!
30/09/2009  117119/02/1978 31060603281161102130/09/200930/09/2009  29/09/20090!
 22              8414022009!
07/05/2009   39101/01/1971 38090909241 61110107/05/2009            04/05/20090!
 12              8414022009!
06/11/2008  207120/10/1970 38121201111 11102130/10/2008            03/10/20080!
 11              5611222008!
18/08/2008   57217/11/1969 38131310281111102118/08/2008          1114/08/2008 !
 21              8411222008!
25/11/2008  135116/04/1961 47030306281111102126/11/200821/11/2008  25/11/20084!
 11              5611222008!
06/10/2009  118228/08/1969 40060603281111102106/10/200906/10/2009  29/09/20091!
 21              5611212009!
29/05/2009   67126/05/1998 11090906231 112  122/05/2009            21/05/20090!
 11              5611222009!
07/08/2008   52128/07/1975 33131310281111105107/08/2008          0007/08/2008 !
 21              5611242008!
18/12/2009 9480219/05/1985 24010101181 11102918/12/2009            15/12/20090!
 11                   62009!
10/07/2006 6172220/08/1961 440101082   2 101111/07/2006            10/07/20060!
 12              90   52006!
17/02/2010    8101/01/1978 32020202181 11102112/02/2010            12/02/20100!
 11              5610732010!
08/01/2010    3104/10/1939 70040409271221102309/01/201005/01/20105507/01/20100!
 12              84 6532010!
21/01/2006   11101/01/1976 30040413211 61102121/01/2006            19/01/20060!
 12              90 6622006!
18/09/2006   81103/08/1977 290505032411112  518/09/200618/09/2006            0!
 11              60 5422006!
06/02/2010   24104/11/1979 30080809281 11102307/02/2010            04/02/20100!
 11              5611222010!
11/08/2007   35207/02/1969 38111107281 21106111/08/2007          0007/08/20070!
 22              90 6622007!
26/02/2010   18115/01/1971 39131310281111302 25/02/2010          0026/02/2010 !
 11              5611222010!
07/12/2006   93230/11/1978 28141404   16 2   06/12/200605/12/2006            5!
 12              90 6622006!
25/11/2008  1342           55030306271111102126/11/200824/11/20080022/11/2008 !
 21              5611222008!
06/10/2009  119108/10/1988 21060603281111102106/10/200906/10/2009  06/10/20094!
 21              5611212009!
29/05/2009   66113/05/2001  8090906231 112  124/05/2009            18/05/20090!
 11              5611222009!
14/08/2008   37215/01/1974 34131319281111102125/08/2008          1115/08/2008 !
 21              5611212008!
26/11/2008  264224/06/1987 21030301181 21102126/11/200819/11/2008  22/11/20082!
 22              8414012008!
06/10/2009  120228/01/1973 36060603281111102106/10/200906/10/2009  29/09/20091!
 21              5611212009!
29/05/2009   68201/03/1994 15090906231 112  126/05/2009            23/05/20090!
 11              5611222009!
07/08/2008   54214/11/1982 25131310281111102307/08/2008          0007/08/2008 !
 11              5611222008!
22/11/2008  1331           38030306281 11301122/11/200818/11/2008  19/11/20080!
 11                   32008!
16/10/2009  121220/09/1998 110606032311112  117/10/200916/10/2009             !
 11              5611222009!
15/05/2009   64101/01/1974 35090906281 11102120/05/2009            16/05/20090!
 11              5611222009!
10/11/2008  128101/01/1993 15121208231 112  103/11/2008          0004/11/2008 !
 11              5611222008!
19/08/2008   70215/01/1926 82131308271111102118/08/2008          2118/08/2008 !
 21              5611222008!
22/11/2008  262108/06/1972 36030301181 11101122/11/200818/11/20080013/11/2008 !
 13              56 4352008!
16/10/2009  122119/09/1998 110606032311112  117/10/200916/10/2009             !
 11              5611222009!
26/05/2009   65201/01/1998 11090906231 112  121/05/2009            30/05/20090!
 11              5611222009!
10/11/2008  124101/01/1977 31121208281 11102118/10/2008            17/10/20080!
 11              5611222008!
06/08/2008   61202/07/1941 67131317271111106108/08/2008          0008/08/2008 !
 11              8611222008!
22/11/2008  104226/07/1962 46030319171 21102322/11/200818/11/2008  20/11/20083!
 22             11214022008!
16/10/2009  123121/03/2001  80606032311112  117/10/200916/10/2009             !
 11              5611222009!
24/05/2009   63226/08/1983 25090905281 11102127/05/2009            22/05/20090!
 11              8411222009!
16/10/2008  185201/01/1982 261212011   6 1   16/09/2008          0018/09/2008 !
 22              8414022008!
19/08/2008   62115/03/1936 72131317271111102119/08/2008          0008/08/2008 !
 11              5611222008!
22/11/2008   57220/04/1983 25030318271111102120/11/200819/11/2008  15/11/20081!
 11              8411212008!
16/10/2009  124110/08/2000  90606032311112  117/10/200916/10/2009             !
 11              5611222009!
26/05/2009   62101/01/1981 28090905281 11301126/05/2009            22/05/20090!
 11              5611222009!
10/10/2008  195101/01/1939 691212011   6 1   10/10/2008          0014/10/2008 !
 12              8414042008!
01/08/2008   90115/01/1951 57131316281111102101/08/2008          1122/07/2008 !
 11              5611212008!
22/11/2008   85220/05/1942 66030307271 11102122/11/200820/11/20081117/11/2008 !
 21              8411212008!
16/10/2009  125117/03/1994 150606032311112  117/10/200916/10/2009             !
 11              5611222009!
26/05/2009   61224/03/1993 16090905231 11107127/05/2009            19/05/20090!
 11              5611222009!
13/10/2008  196201/01/1953 551212011   6 1   13/10/2008          4116/10/2008 !
 12              8414032008!
21/08/2008   18115/01/1958 50131313281111102125/08/2008          0025/08/2008 !
 21              5611222008!
18/11/2008  261129/01/1964 44030301181 21102121/11/200813/11/2008  10/11/20081!
 12              8414012008!
16/10/2009  126110/10/1999 100606032311112  117/10/200916/10/2009             !
 11              5611222009!
20/05/2009   60201/01/1936 73090905271 11102114/05/2009            16/05/20091!
 11                   62009!
05/10/2008  197201/01/1947 611212011   6 1   05/10/2008          4115/10/2008 !
 12              8414012008!
14/08/2008  117203/03/1951 57131301112112101115/08/2008          0013/08/2008 !
 13              5611222008!
17/11/2008   32229/08/1996 120303021311112  127/10/200821/10/2008            0!
 13              56 5422008!
21/10/2009  127227/12/1986 22060603281111102124/10/200924/10/2009  22/10/20090!
 11              5611222009!
18/05/2009   58201/01/1947 62090905271 11102313/05/2009            11/05/20090!
 11              5611222009!
15/10/2008  198101/01/1977 311212011   6 1   15/10/2008          4115/10/2008 !
 12             11214012008!
05/07/2008   62115/01/1978 30131307241111102610/07/2008          0007/07/2008 !
 21              5611222008!
21/11/2008  1052           46030312281 1 2   22/11/200815/11/20080019/11/2008 !
 11              5611222008!
24/10/2009  128106/10/2000  90606032311112  124/10/200924/10/2009             !
 11              5611222009!
20/05/2009   59109/04/1991 18090905231 11101120/05/2009            18/05/20090!
 11              5611222009!
05/11/2008  208101/01/1961 471212011   6 1   05/11/2008          0008/11/2008 !
 12              8414012008!
02/07/2008   60215/01/1969 39131307281111101110/07/2008          0012/07/2008 !
 11              5611222008!
18/12/2009 9479101/01/1997 12010101131 12101111/12/2009            11/12/20090!
 11              60 5422009!
14/07/2006 6174101/05/1970 360101082   6 102 08/07/2006            08/07/20060!
 32              90 6622006!
13/02/2010    7201/01/1972 38020202181 11106211/02/2010            10/02/2010 !
 21              8411212010!
06/01/2006    1101/01/1938 68040409271 112  106/01/200604/01/2006  06/01/20060!
 11              60 5422006!
08/01/2010    4220/01/1964 46040409281111102109/01/201014/12/20095516/12/20090!
 11              5611222010!
18/09/2006  111201/01/1976 30050501181 11102118/09/200618/09/20061104/08/20061!
 21              60 5412006!
06/07/2006   73212/07/1960 46070701121 11102106/07/200606/07/20063104/07/20063!
 21              60 6012006!
09/02/2010   27125/10/1983 26080809281 11101110/02/2010            08/02/20100!
 11              5611222010!
24/11/2007   78107/05/1931 76111109271 11105124/11/2007          1123/11/20071!
 21              60 5412007!
03/03/2010   22113/10/1941 68131310271111102105/03/2010          0005/03/2010 !
 11              5611222010!
26/10/2006   51105/12/1972 33141407   12 104 22/07/200621/07/2006  10/07/20062!
 22              91 6642006!
07/11/2008  1262           52030314221 1 101 08/11/200831/10/20080020/10/2008 !
 13              5611222008!
25/10/2009  129211/03/1984 250606031811112  125/10/200925/10/2009             !
 11              5611222009!
11/11/2008  101102/06/1969 39121220281 11102123/08/2008            22/08/20081!
 21              5611212008!
07/07/2008   64115/01/1964 44131307281111101110/07/2008          0007/07/2008 !
 11              5611222008!
22/11/2008   38205/05/1991 1703030923111 102 15/11/200814/11/2008  15/09/20081!
 21              8411212008!
25/10/2009  130211/09/1960 490606031111112  125/10/200925/10/2009             !
 11              5611222009!
27/05/2009   92118/02/2006  3090912261 112  126/05/2009                       !
 11              5611222009!
11/11/2008  102211/07/1959 49121220211 12101105/09/2008          0004/09/2008 !
 11              5611252008!
14/08/2008   84108/01/1971 371313142811112  114/08/2008          0014/08/2008 !
 11              5611222008!
28/10/2008   39211/01/1934 7403030417111 102 15/10/200813/10/2008  14/10/20083!
 11              5611212008!
12/05/2009   64125/01/1994 15090914231 112  113/05/2009            07/05/20090!
 11              5611222009!
11/11/2008  103110/12/1937 70121220271 11106103/09/2008            02/09/20081!
 21              5611212008!
13/08/2008   83215/01/1934 74131314271111102113/08/2008          0006/08/2008 !
 11              5611222008!
21/11/2008  1031           40030319281 12102 21/11/200818/11/200800           !
 11              5611222008!
20/05/2009   70113/01/1926 83090914271 11102220/05/2009            18/05/20090!
 11              5611222009!
11/11/2008  104115/03/1939 69121220271 11102109/10/2008            06/10/20080!
 21              56 8422008!
11/08/2008   82115/01/1964 44131314211111102113/08/2008          0008/08/2008 !
 11              5611222008!
04/11/2009  132115/11/1992 16060601181111102103/11/200931/10/2009  02/11/20092!
 21              5611212009!
23/05/2009   71201/01/1942 67090914271 11106223/05/2009            25/05/20090!
 21              5611222009!
11/11/2008  106127/09/1961 47121220281 11102117/10/2008            15/10/20081!
 21              5611212008!
01/08/2008   80115/01/1939 691313142411112  901/08/2008          55           !
 21              5611232008!
25/11/2008  105113/04/1984 24030319281 1 301 25/11/2008          0025/11/2008 !
 11              5611222008!
20/11/2009  133109/02/1973 36060601181111101102/07/200903/07/2009  01/07/20090!
 11              8411222009!
11/11/2008  107102/06/1983 25121220211 11102129/10/2008            24/10/20080!
 21              5611222008!
05/08/2008   81110/05/1948 601313142711112  905/08/2008          55           !
 11              5611222008!
07/11/2008  110131/07/1973 3503030828111 102 08/11/200805/11/2008  07/11/20082!
 11              5611212008!
16/11/2009  134103/08/1984 25060601181111102118/07/200920/07/2009  02/07/20090!
 11              8411222009!
27/05/2009   74104/05/2009  0090914231 112  127/05/2009            27/05/20090!
 11              5611222009!
11/11/2008  108110/05/1967 41121220281 112  124/09/2008            22/09/20080!
 11              5611222008!
01/08/2008     220/06/2002  61313142611112  102/08/2008          55           !
 13              60 5422008!
07/11/2008  1111           6703030827111 102 20/10/200818/10/20080021/10/2008 !
 11              5611222008!
18/11/2009  135204/01/1934 75060601171111104114/11/200913/11/2009  12/11/20092!
 21              5611212009!
27/05/2009  158110/06/1959 49090916281 11101126/05/2009            22/05/20090!
 11              5611222009!
11/11/2008  109114/03/1980 28121220211 11101108/11/2008          0009/11/2008 !
 11              5611222008!
01/08/2008   79221/04/2003  51313142611112  101/08/2008          55           !
 11              6012022008!
14/11/2008  112117/12/1976 31030308241 1 102 15/11/200810/11/2008  05/11/20081!
 21              5611212008!
22/11/2009  136101/01/1976 33060601181111101114/05/200912/05/2009  10/05/20090!
 11              5611222009!
29/05/2009   77101/01/1983 26090914281 11102130/05/2009            26/05/20090!
 11              5611222009!
11/11/2008   99201/01/1989 19121220281 11102105/08/2008            05/08/20080!
 21              5611222008!
16/08/2008  128115/01/1986 22131302181111102113/08/2008          1112/08/2008 !
 21              5611212008!
14/11/2008  113125/11/1961 4703030821111 102 15/11/200812/11/2008  13/11/20082!
 21              5611212008!
28/11/2009  137115/05/1947 62060601171111102127/11/200925/11/2009  26/11/20090!
 11              56 1932009!
27/05/2009   76201/01/1920 89090914271 11101120/05/2009            22/05/20090!
 11              5611222009!
20/08/2008   69115/01/1971 37131308281111102120/08/2008          1111/08/2008 !
 11              5611212008!
16/12/2009 9478108/03/2004  5010101151 12107915/12/2009                      5!
 11              60 5422009!
24/07/2006 6175209/11/1966 390101082   6 106 15/07/2006            17/07/20060!
 12              60 5422006!
03/02/2010    9201/01/1986 24020202181 21106117/02/2010           130/01/2010 !
 22              8414012010!
09/01/2006    2101/01/1970 36040409281 11102310/01/200606/01/20065505/01/20062!
 21             120   52006!
11/01/2010    5212/09/1939 70040409271121110111/01/201006/01/20105507/01/20104!
 12              5614012010!
18/09/2006  112114/01/1969 37050501181111102118/09/2006                      0!
 11              60 5422006!
08/02/2010   25101/02/1968 42080809211 11102109/02/2010            05/02/20100!
 11              5611222010!
28/11/2007   74128/05/1971 36111109281 21102128/08/2007                      0!
 12              90 6622007!
05/03/2010   26115/01/1961 49131310211111102105/03/2010          0027/02/2010 !
 21                   32010!
06/12/2006   64125/12/1971 34141407   16 102 06/12/200606/12/2006  05/12/20060!
 12              90 6622006!
14/11/2008  131114/04/2003  5030314161 1 2  715/11/2008          00           !
 11             11214022008!
30/11/2009  138102/11/1989 20060601181111102130/11/200928/11/2009  30/11/20091!
 21              5611212009!
27/05/2009   75111/08/2006  2090914261 122  126/05/2009                      5!
 11              5611222009!
18/11/2008  101201/01/1940 68121209271 11101306/10/2008          0002/10/2008 !
 11              5611252008!
01/07/2008   35212/02/1971 37131315281151102110/04/2008          1106/03/2008 !
 21              5611212008!
26/11/2008  106213/10/1985 23030312281 11101119/11/200812/11/2008  15/11/20080!
 11              5611222008!
26/10/2009   34118/06/1973 36060611281161102112/09/200910/09/2009  11/09/20090!
 12              8414022009!
15/05/2009   67113/10/1962 46090914281 11102115/05/2009            15/05/20090!
 21              5611222009!
18/11/2008  103101/01/1977 31121209281 12102310/10/2008          0024/09/2008 !
 11              5611222008!
06/08/2008  123215/01/1929 79131302171111102416/08/2008          0005/08/2008 !
 11              5611252008!
01/12/2008   65123/11/1976 32030310281111101101/12/200827/11/2008  28/11/20080!
 13              5611222008!
18/05/2009   68209/02/2006  3090914261 112  119/05/2009                       !
 11              5611222009!
18/11/2008  104101/01/1971 37121209281 112  312/10/2008          0005/10/2008 !
 11              5611222008!
11/08/2008  124215/01/1967 41131302181111102105/08/2008          1105/08/2008 !
 21              5611242008!
02/12/2008  137213/01/1942 66030306271111102103/12/200801/12/20084129/11/2008 !
 21              8411212008!
24/11/2009   65104/04/1962 47060607281111101125/11/200924/11/20091124/11/2009 !
 21              5611212009!
18/05/2009   69104/06/2001  7090914231 112  119/05/2009            18/05/20090!
 11              5611222009!
18/11/2008  108101/01/1980 28121209281 112  329/10/2008          0028/08/2008 !
 11              5611222008!
14/08/2008  120215/01/1933 75131301171111102222/08/2008          1107/08/2008 !
 21              5611232008!
24/11/2009   66211/06/1968 41060607281111101124/11/200924/11/20090024/11/2009 !
 11              5611222009!
16/05/2009   87119/01/2005  4090915261 612  314/05/2009                      5!
 12              8414022009!
18/11/2008  111201/01/2000  8121209231 112  304/11/2008          0014/10/2008 !
 11              60 5422008!
12/08/2008   91129/09/1995 121313112311112  112/07/2008          0011/07/2008 !
 11              5611222008!
22/11/2009   62107/10/1997 120606121611112  124/11/200924/11/2009             !
 11              5611222009!
29/05/2009   94125/01/1995 14090915231 112  129/05/2009            21/05/20090!
 11              5611222009!
18/11/2008  112101/01/1941 67121209241 11101211/11/2008          0020/10/2008 !
 11              5611222008!
07/07/2008   95115/01/1977 31131311211112102109/07/2008          0005/07/2008 !
 11              5611222008!
05/12/2008   99114/10/1932 76030316171 11102105/12/200826/11/2008  28/11/20080!
 11              5611222008!
10/11/2009   83113/06/1946 63060609171111102111/11/200910/11/2009  13/11/20091!
 21              5611212009!
23/05/2009   93128/10/2004  4090915261 112  122/05/2009                      5!
 11              5611222009!
18/11/2008  116201/01/1985 23121209281 112  315/11/2008          0012/10/20080!
 11              5611222008!
07/07/2008   96215/01/1946 62131311271111102109/07/2008          1105/07/2008 !
 21              5611212008!
26/11/2008   64130/12/1988 190303102811112  126/11/200822/11/20080020/11/2008 !
 11              5611222008!
03/11/2009   57114/09/1988 210606052211112  106/11/200905/11/2009             !
 11              5611222009!
23/05/2009   94220/03/1948 61090915271 11102126/05/2009            22/05/20090!
 11              5611222009!
18/11/2008  117121/02/1999  9121209231 112  319/11/2008          0013/10/2008 !
 11              60 5422008!
16/07/2008   99207/11/1944 63131311271111302117/07/2008          0018/07/2008 !
 11              5611222008!
26/11/2008  265112/01/1932 76030301171 11102426/11/200822/11/2008  19/11/20083!
 21              8411212008!
09/11/2009   58118/07/1962 47060605111111102113/11/200912/11/20090007/11/2009 !
 11              5611222009!
22/05/2009   92118/02/1983 26090915281 11102122/05/2009            21/05/20090!
 11              5611222009!
18/11/2008  118101/01/1971 37121209281 11102119/11/2008          2116/11/2008 !
 21              8411242008!
07/07/2008   61215/01/1970 38131306211121102111/07/2008          0008/07/2008 !
 12              5611222008!
26/11/2008  266111/12/1979 28030301181 122  126/11/200821/11/2008  12/11/20080!
 13              5611222008!
17/11/2009   59217/09/1960 49060605271111102220/11/200919/11/20090014/11/2009 !
 11              5611222009!
22/05/2009   90201/01/1957 52090915271 11102123/05/2009            19/05/20090!
 11              5611222009!
18/11/2008  114105/12/1958 49121202111 11102105/11/2008            22/10/20083!
 11              5611212008!
03/07/2008   74115/01/1962 46131306281121104111/07/2008          0004/07/2008 !
 22              8414022008!
05/11/2009 9420125/05/1971 38010101121 11102130/10/2009            28/10/20091!
 21                   62009!
27/07/2006 6191210/05/1976 30010103281 11102127/07/2006            26/07/20060!
 21              60   52006!
10/02/2010    6101/01/1976 34020202181 61106706/02/2010            30/01/20100!
 22              8414022010!
11/01/2006    3201/01/1965 410404092   6 102 12/01/2006            09/01/20060!
 22              90 6022006!
11/01/2010    6101/01/1925 85040409271111102411/01/201006/01/20105506/01/20101!
 11              8411222010!
18/09/2006  130208/03/1931 75050501171111106418/09/2006          0018/09/20060!
 21              60 5422006!
02/01/2006   54230/09/2001  40606132611112  103/01/200601/01/2006             !
 11              60 5422006!
07/07/2006  165120/07/1932 74070703271 11102107/07/200607/07/2006  07/07/20062!
 21              60 5412006!
28/01/2010   20210/01/1970 40080809211111102129/01/2010            30/01/20101!
 11              8411212010!
28/11/2007   79120/01/1939 6811110921  11106105/09/2007            06/09/20073!
 21              90 5412007!
06/01/2010    2215/01/1947 63131310271111102106/01/2010          1105/01/2010 !
 11              5611212010!
11/12/2006   65123/12/1983 22141407   13 105 08/09/200608/09/2006  06/09/20061!
 22              9012012006!
28/11/2008   67125/11/1976 32030315281 112  129/11/200821/11/2008  25/11/20080!
 11              5611222008!
20/11/2009   60116/08/1940 69060605271111102124/11/200923/11/20090018/11/2009 !
 11              5611222009!
27/05/2009  157217/02/1983 26090916281 11102113/05/2009            13/05/20091!
 11              5611212009!
18/11/2008  116101/01/1958 50121202181 11102106/11/2008            06/11/20080!
 11              5611222008!
10/07/2008   62215/05/1952 561313062711212  110/07/2008          55           !
 22              8414022008!
28/11/2008  107110/09/1983 25030312281 11102125/11/200824/11/20081115/11/2008 !
 11              5611212008!
23/11/2009   61213/09/1971 38060605281111101126/11/200925/11/20090021/11/2009 !
 11              5611222009!
26/05/2009   38202/02/2008  1090903261 112  106/05/2009                       !
 11                   52009!
18/11/2008  117201/01/1968 40121202121 112  108/11/2008            19/11/20080!
 11              5611222008!
02/07/2008   51211/05/1990 181313062811212  102/07/2008          55           !
 12              5611222008!
04/12/2008   64210/02/1966 42030305211 11102108/12/200821/11/20080017/11/2008 !
 11              5611222008!
26/11/2009  105201/01/1963 46060615281111102126/11/200925/11/20091113/11/2009 !
 11              56 6732009!
19/05/2009   36108/09/1982 26090903221 61102120/05/2009            12/05/20090!
 12              8414052009!
21/11/2008  225201/01/1989 19121204181 11101127/10/2008            24/10/20080!
 11              5611222008!
04/07/2008 1000115/01/1959 49131316241121102104/07/2008          0024/06/2008 !
 12              5611222008!
18/11/2008   842           49030307    3 102 18/11/2008            14/11/20081!
 22              8414012008!
20/11/2009  106203/08/1967 420606151811112  112/11/200911/11/2009             !
 11              5611222009!
26/05/2009  133101/07/2004  4090901161 112  127/05/2009                      5!
 11              5611222009!
21/11/2008  229124/10/1974 34121204111 11101104/11/2008            03/11/20080!
 11              5611222008!
08/08/2008   73215/01/1975 33131315281121102111/08/2008          0005/08/2008 !
 12              8414022008!
01/12/2008   861           24030307   12 2   02/12/2008            27/11/20080!
  2              84 1152008!
23/11/2009  107101/07/1980 29060615181111102123/11/200922/11/2009  21/11/20093!
 21              5611212009!
23/05/2009  130201/01/1935 74090901171 11101126/05/2009            19/05/20090!
 11              5611222009!
21/11/2008  231101/01/1968 40121204181 11101127/08/2008            04/08/20080!
 11              5611222008!
07/08/2008   85113/12/1992 15131315231122102907/08/2008          1109/08/2008 !
 22             112  042008!
17/12/2008  275210/12/1952 56030301181 11110117/12/200811/12/20080028/11/20080!
 11              5611222008!
26/11/2009  108114/07/1979 30060615281111101126/11/200925/11/20090022/11/2009 !
 11               7   32009!
26/05/2009  132226/10/1992 16090901141 12102127/05/2009            12/04/20090!
 11              5611222009!
21/11/2008  237201/01/1916 92121204111 11101114/11/2008            11/11/20080!
 11              5611422008!
08/08/2008   77115/01/1981 27131315281161106108/08/2008          3129/07/2008 !
 22              56  052008!
06/12/2008   39117/05/2003  50303092511112  109/11/200802/12/20080016/07/2008 !
 11              60 5422008!
18/05/2009  127104/04/1982 27090901181 11102117/05/2009            13/05/20090!
 11              56   42009!
21/11/2008  249214/08/1992 16121204131 11104102/12/2008          1122/07/2008 !
 11             12911212008!
06/08/2008   86122/10/1958 49131315241121106408/08/2008          1105/08/2008 !
 22             11214042008!
06/12/2008  270121/09/1982 26030301181 11102106/12/200802/12/20083128/11/2008 !
 21              5611212008!
26/11/2009  110204/10/1988 210606151811112  126/11/200925/11/2009             !
 11              6011222009!
18/05/2009  129211/05/1974 35090901181 12102319/05/2009            18/05/20091!
 11              56   62009!
20/11/2008   90101/01/1978 30121215281 11101107/11/2008          0006/11/2008 !
 11              56 8422008!
13/08/2008   79215/01/1941 67131315271121102113/08/2008          1106/08/2008 !
 22              5611222008!
06/12/2008   32102/02/1999  90303031311112  106/12/200827/11/20080028/11/2008 !
 13              60 5422008!
17/11/2009  111116/03/1983 26060615281111101126/11/200925/11/20090011/11/2009 !
 11              8411222009!
29/05/2009   91222/12/1984 24090904281 61102128/05/2009            20/05/20090!
 22              8414022009!
20/11/2008   91101/01/1983 25121215281 11101110/11/2008          0007/11/2008 !
 11              5611222008!
17/09/2008   95215/01/1972 36131316281121102125/07/2008          0011/07/2008 !
 12              8414042008!
06/12/2008  134110/04/1998 10030314231 112  107/12/200803/12/2008             !
 11              60 5422008!
15/11/2009  112222/10/1969 40060615181111101126/11/200925/11/20090017/11/2009 !
 11              5611222009!
23/06/2009   52101/01/1946 63090909271 11102123/06/2009            19/06/20090!
 11                   32009!
20/11/2008   93201/01/1945 63121215271 112  111/11/2008          55           !
 11              5611222008!
07/07/2008   63115/01/1960 48131307281111102110/07/2008          0007/07/2008 !
 11              5611222008!
05/11/2009 9421119/09/1987 22010101181 11101130/10/2009            27/10/20090!
 11              5611222009!
28/07/2006 6194204/04/1971 35010103141 11104628/07/2006            26/07/20060!
 11              60 5422006!
10/02/2010   27120/03/1961 48020201181 11102109/02/2010          3109/02/20101!
 21              5611212010!
17/01/2006    4101/01/1981 25040409241 21102113/01/200606/01/20063120/12/20053!
 22             120 6612006!
11/01/2010    7212/02/1957 52040409281121106111/01/201004/01/20105507/01/20104!
 22              8414012010!
07/09/2006  117104/03/1971 35050501181 11102307/09/200607/09/2006            0!
 21              60   32006!
07/07/2006  167212/05/1928 78070703271 11104107/07/200607/07/20062106/07/20062!
 21              60 5412006!
03/01/2010    3213/01/1960 50080809241 112  306/01/2010                       !
  1              5611222010!
19/11/2007   77210/05/1936 71111109271 11102318/11/2007            16/11/20070!
 11              60 5422007!
06/01/2010    5215/01/1975 35131310281111102106/01/2010          3128/12/2009 !
 11              5611212010!
14/12/2006   84108/10/1987 191414032811112  114/12/200612/12/2006  09/12/20060!
 11              6012022006!
26/09/2008  231112/05/1954 54030301    3 104 04/10/2008            22/09/20081!
 12              8414012008!
26/11/2009  113101/05/1958 51060615281111101116/06/200915/06/20090015/06/2009 !
 11              5611222009!
23/05/2009   89201/01/1980 29090912181 11102124/05/2009            18/05/20092!
 11              5611222009!
20/11/2008   94101/01/1962 46121215281 11102117/11/2008          4114/11/2008 !
 21              5611222008!
04/07/2008   61112/10/1977 30131307281111102110/07/2008          4103/07/2008 !
 11              5611212008!
26/09/2008  232208/03/1938 70030301    3 106 26/09/2008            01/09/20081!
 22             140   42008!
26/11/2009  134101/10/1934 75060602271111102126/11/200925/11/20090013/11/2009 !
 11              5611222009!
23/05/2009   88101/01/1968 41090912271 11102123/05/2009            22/05/20091!
 11              5611212009!
09/07/2008   65121/12/1988 19131307281111102111/07/2008          0009/07/2008 !
 21              5611222008!
07/10/2008  237204/09/1988 20030301    3 102 04/10/2008            01/10/20081!
 12              8414042008!
26/11/2009  135126/11/2000  90606022311112  126/11/200925/11/2009             !
 11              5611222009!
27/05/2009   90101/01/1937 72090912271 11110127/05/2009            23/05/20090!
 11              56   32009!
20/11/2008   96101/01/1972 36121215281 112  119/11/2008          55           !
 13              5411222008!
04/07/2008  102229/05/1981 27131302141161106115/07/2008          3125/06/2008 !
 22              5611262008!
13/10/2008  238206/03/1983 25030301    3 106 07/10/2008            04/10/20082!
 22              8414012008!
26/11/2009  136102/10/1998 110606022311112  126/11/200925/11/2009             !
 11              5611222009!
29/05/2009   93101/01/1966 43090912181 61102127/05/2009            25/05/20090!
 12              8414022009!
20/11/2008   92122/06/2000  8121215231 132  106/10/2008          55           !
 11              60 5422008!
06/08/2008  126210/04/1937 71131302171121102107/08/2008          1107/08/2008 !
 22              8414012008!
15/10/2008  246228/10/1981 260303011 1 3 102 15/10/2008            11/10/20081!
 22              8614012008!
05/11/2009  137101/01/1980 290606022811112  105/11/200904/11/2009             !
 11              5611222009!
23/05/2009   86101/01/1940 69090912271 61104123/05/2009            12/05/20090!
 12              8414022009!
18/11/2008  140201/01/1940 68121218271 11102115/11/2008          0012/11/2008 !
 11              5611222008!
02/07/2008  105224/10/1932 75131302171121106115/07/2008          3128/06/2008 !
 22              8414032008!
08/11/2008  253227/08/1985 23030301    3 102 08/11/2008            02/11/20081!
 22              70   32008!
26/11/2009  138101/01/1990 19060602281111101126/11/200925/11/2009  20/11/20090!
 11              5611222009!
23/05/2009   87201/01/1984 25090912281 12104123/05/2009            21/05/20090!
 11              5612022009!
20/11/2008  141201/01/1982 26121218281 112  110/11/2008          55           !
 11              5611222008!
11/07/2008  106126/11/1961 46131302141161106115/07/2008          3107/07/2008 !
 22              8414012008!
10/11/2008  255226/10/1960 48030301   12 102 10/11/2008            07/11/20080!
 12              8414052008!
14/11/2009  139204/05/1985 24060602281111102124/11/200924/11/20090014/11/2009 !
 11              5611222009!
20/05/2009   85201/01/1966 43090912281 112  115/05/2009            12/05/20090!
 11              5611222009!
20/11/2008  142228/02/1974 34121218221 112  115/11/2008          4113/11/2008 !
 11              5611222008!
07/08/2008   70115/01/1974 34131306281161102113/08/2008          0008/08/2008 !
 12              8414022008!
18/11/2008  257117/05/1957 51030301    3 106 18/11/2008            15/11/20081!
 22             14014012008!
26/11/2009  140101/01/1984 25060602281111102126/11/200925/11/20090005/11/2009 !
 11              5611222009!
27/05/2009   91229/10/1971 37090912281 61102320/05/2009            18/05/20090!
 12              8414022009!
20/11/2008  114101/01/1973 35121219211 11101110/08/2008            04/08/20080!
 11              5611222008!
17/07/2008   55105/08/1974 331313062411222  117/07/2008          55           !
 22              8414022008!
25/11/2008  2631           30030301    5 101 11/08/2008            10/08/20080!
 12              9014022008!
22/11/2009  141104/05/1972 37060602281111101126/11/200925/11/2009  17/11/20090!
 11              5611222009!
20/05/2009   83201/01/1956 53090912281 11104120/05/2009            19/05/20090!
 11              5611222009!
20/11/2008  117201/01/1939 69121219271 11101116/09/2008            17/09/20080!
 13              5611222008!
22/08/2008  130115/01/1979 29131302181111103109/09/2008          0019/08/2008 !
 13              5611222008!
29/11/2008  267109/06/2004  4030301161 112   29/11/200809/11/20080028/11/2008 !
 13              5611222008!
02/11/2009  250115/02/2002  70606132311112  102/11/200902/11/2009             !
 11              5611222009!
20/05/2009   84101/01/1964 45090912281 11102120/05/2009            19/05/20094!
 11              5611232009!
20/11/2008  120124/01/1986 22121219281 11102105/08/2008            15/08/20080!
 21              5611222008!
21/08/2008   39105/03/1978 30131318281161106121/08/2008          1112/08/2008 !
 22              8414012008!
05/11/2009 9422231/01/1982 27010101181 11104119/10/2009            16/10/20090!
 11              5611222009!
28/07/2006 6195212/06/1936 70010103141 11102628/07/2006            26/07/20060!
 21              60 2632006!
17/01/2006    5201/01/1993 13040409231 11102117/01/200613/01/2006  14/01/20060!
 11              60 5422006!
12/01/2010    8210/07/1936 730404092711112  112/01/201008/01/201055          5!
 11              5611222010!
07/09/2006  116213/01/1979 27050501121 11102107/09/200607/09/2006            0!
 21              60 5422006!
19/02/2010   23212/06/2002  7080810231 112  128/01/2010            27/01/20100!
 11              60 5422010!
17/11/2007   76205/03/1974 33111109281 11101117/11/2007            15/11/20070!
 13              60 5422007!
06/01/2010    6115/01/1981 28131310281111102506/01/2010          2123/12/2009 !
 11                   42010!
16/11/2006   71110/10/1936 70141410   12 110 05/09/2006            05/09/20061!
 22              90 6612006!
02/12/2008  268101/05/1957 510303011   3 106 02/12/2008            01/12/20081!
 22              8414012008!
20/11/2009  258111/08/1999 100606131311112  120/11/200920/11/2009             !
 11              5611222009!
29/05/2009   17104/05/1982 27090908231 112  130/05/2009            28/05/20090!
 11              5611222009!
04/08/2008   37114/12/1957 50131318281161102304/08/2008          0030/07/2008 !
 22              8411222008!
06/12/2008  2691           52030301    3 102 06/12/2008            26/11/20081!
 22              8414022008!
02/11/2009  249112/02/2007  20606132311112  102/11/200902/11/2009             !
 11              5611222009!
29/05/2009   37101/01/1932 77090902171 11102128/05/2009            25/05/20090!
 11              5611222009!
20/11/2008  119214/08/1984 24121219211 12102113/09/2008            13/09/20083!
 11              5611212008!
05/09/2008   72125/01/1990 18131317281111101118/09/2008          0017/09/2008 !
 13              5611222008!
28/10/2008  121129/10/1956 52030314    2 102 29/10/2008            23/10/20081!
 22              8414042008!
07/11/2009  253120/03/2001  80606132311112  107/11/200907/11/2009             !
 11              5611222009!
20/05/2009   36101/01/1992 17090902181 11104113/05/2009            12/05/20093!
 21                   62009!
20/11/2008  138201/01/1958 50121219271 11106129/09/2008            29/09/2008 !
 21              5611212008!
04/09/2008   74115/01/1985 231313172111112  115/09/2008          0008/09/2008 !
 13              5611222008!
07/11/2008  1281           22030314    2 104 07/11/2008            29/10/20084!
 12              8414012008!
06/11/2009  252110/02/1991 180606131811112  106/11/200906/11/2009             !
 11              5611222009!
09/06/2009   47130/06/2004  4090909261 112  110/06/2009                       !
 11              5611222009!
20/11/2008  123201/01/1975 33121219281 12101125/11/2008          0020/11/2008 !
 11              5611222008!
15/09/2008   75124/03/1989 191313172811112  115/09/2008          55           !
 11              5611222008!
28/11/2008  1321           79030314271 1 102 25/11/200822/11/20081122/11/2008 !
 21              5611212008!
12/11/2009     226/11/1999  90606131311112  112/11/200911/11/2009             !
 11              5611222009!
02/06/2009   42225/08/1972 36090909281 11102102/06/2009            28/05/20093!
 21              5611212009!
25/11/2008  132101/01/1960 48121211211 11101125/11/2008          0020/11/2008 !
 11              5611222008!
15/09/2008   76215/01/1958 501313172411112  115/09/2008          55           !
 11              8611222008!
09/12/2008  135102/11/1970 38030314281 11102105/12/200802/12/20081105/12/2008 !
 11              5611212008!
26/09/2009  247110/03/1985 24060613281111102119/09/200916/09/20090018/09/2009 !
 11              5611222009!
18/05/2009  125105/08/1969 39090901181 11104117/05/2009            12/05/20091!
 21                   52009!
26/08/2008   66226/07/1998 101313172311112  127/08/2008          55           !
 11              60 5422008!
06/12/2008   40106/05/1964 44030304121 11302128/11/200801/12/20081102/12/2008 !
 21              5611212008!
02/11/2009  248212/02/2000  90606132311112  102/11/200902/11/2009             !
 11              5611222009!
03/06/2009   95101/01/1948 61090911271 112  101/05/2009            30/04/20090!
 11              5611222009!
25/11/2008  130101/01/1985 23121211281 11102125/11/2008            15/11/20081!
 21              5611212008!
09/09/2008   71115/01/1983 251313172111112  109/09/2008          0008/09/2008 !
 11              5611222008!
06/12/2008   27124/09/1984 240303172811112  104/12/200801/12/20080002/12/2008 !
 11              5611222008!
14/11/2009  256123/05/1968 41060613211111104114/11/200912/11/2009  14/11/20091!
 21              8411212009!
04/06/2009  139201/01/1952 57090901171 11102102/06/2009            03/06/20091!
 21              5411212009!
25/11/2008  129101/01/1961 47121211281 11102125/11/2008          0018/11/2008 !
 11              5611222008!
06/09/2008   68206/08/2000  81313172311112  106/09/2008          55           !
 11              60 5422008!
09/12/2008  108115/11/1979 29030312281 112  109/12/200802/12/2008  30/11/20080!
 11              5611222008!
16/11/2009  257212/04/1976 33060613281111104116/11/200914/11/2009  15/11/20091!
 21              5611212009!
01/06/2009  136101/01/1976 33090901181 61102730/05/2009            25/05/20090!
 12               5   32009!
05/09/2008   69231/03/2000  81313172311112  106/09/2008          55           !
 13              60 5422008!
09/12/2008   58208/02/1992 16030318231 11102109/12/200805/12/20080002/12/2008 !
 21              5611222008!
10/11/2009  254128/06/2007  20606131611112  110/11/200910/11/2009             !
 11              5611222009!
04/06/2009  140101/01/1977 32090901181 21104123/05/2009            23/05/20091!
 12             11214012009!
25/11/2008  128201/01/1954 54121211281 112  125/11/2008          0022/11/2008 !
 11              5611222008!
19/09/2008   77212/04/1973 351313172811112  619/09/2008          55           !
 21              5611222008!
08/08/2009 9056101/07/1954 55010109141 11101408/08/2009            08/08/20090!
 11              5611222009!
18/04/2006 6104201/01/1936 700101142   6 2   12/04/2006                      5!
 12              90 6622006!
29/06/2009  138102/02/1982 27020207181 11102113/06/2009            18/06/2009 !
 21              5611212009!
10/03/2009   14110/04/1981 27040406281111102110/03/200907/03/20093107/03/20093!
 11              5611212009!
17/03/2006   24214/03/1971 35050501111211102117/03/200617/03/2006            1!
 11              60 5422006!
27/02/2006   71115/08/1970 350707062   6 102128/02/2006            27/02/20060!
  2                   22006!
25/03/2006   16112/04/1994 11111111231111104126/03/2006           0          0!
 11              60 5722006!
29/06/2009   52115/01/1940 69131308271 112  101/07/2009          0016/06/2009 !
 11              5611222009!
25/02/2006   12203/01/1978 28141406281111102126/01/200624/01/2006  20/01/20060!
 21              60 5422006!
26/03/2009   27111/03/1949 601616031 1 512  116/03/2009          00           !
 1156            5611222009!
09/11/2009 9423206/09/1968 41010101181 112  921/10/2009            21/10/20090!
 11                   32009!
28/07/2006 6196216/03/1969 37010103141 11101628/07/2006            26/07/20060!
 11              60   52006!
17/01/2006    6101/01/1992 14040409231 11102117/01/200613/01/2006  14/01/20060!
 11              60 5422006!
15/01/2010    9213/12/1968 41040409281111102115/01/201004/01/20105506/01/20100!
 11              5611222010!
04/09/2006  114127/08/1967 390505011861112  104/09/200604/09/2006            0!
 11              60 5422006!
29/06/2006  140214/07/1947 59070711271 11102129/06/200629/06/20060029/06/20060!
 21              60 5422006!
08/02/2010   17205/07/1960 49080810281 11301311/02/2010            06/02/20101!
 11              5611212010!
05/11/2007   75102/05/1984 23111109241 11101605/11/2007          1101/11/20071!
 21              60 5412007!
06/01/2010    3115/01/1986 23131310281111102106/01/2010          3123/12/2009 !
 11              5611212010!
23/11/2006   73213/04/1963 43141410    2 1   23/11/2006            23/11/20061!
 22             120 6612006!
09/12/2008  271225/10/1967 41030301181 12102109/12/200802/12/2008  25/11/20083!
 11                   52008!
02/11/2009  251201/01/1963 460606132811612  102/11/200902/11/2009             !
 12              8414022009!
09/06/2009  144202/03/1976 33090901181 11104106/06/2009            04/06/20092!
 11              5611212009!
25/11/2008  131101/01/1970 38121211281 11101109/12/2008            21/11/20080!
 11              5611222008!
29/08/2008   67215/01/1950 58131317271111102109/09/2008          0005/09/2008 !
 11              84  052008!
09/12/2008   66127/06/1975 33030310281111302110/12/200805/12/2008  09/12/20080!
 11              5611222008!
05/11/2009  133225/08/1992 17060604281111101109/11/200909/11/2009  05/11/20090!
 11              5611222009!
01/06/2009  135112/05/1932 77090901171 11102130/05/2009            28/05/20093!
 21              19   32009!
18/09/2008   78115/07/1927 81131317271111102224/09/2008          0022/09/2008 !
 21              5611222008!
24/10/2008  121124/10/1969 39030306    6 102 24/10/2008            24/10/2008 !
 22              5611212008!
05/11/2009  134209/04/1941 68060604171111102111/11/200908/11/2009  05/11/20090!
 11              5611222009!
03/06/2009   92201/03/1978 31090904281 11101129/05/2009            27/05/20090!
 11              5611222009!
23/09/2008   80215/01/1985 23131317281111101124/09/2008          0030/08/2008 !
 13              5611222008!
12/11/2008  1282           58030306   13 102 13/11/2008            11/11/20081!
 22              51   52008!
06/11/2009  135203/01/1958 51060604181111102106/11/200905/11/2009  06/11/20091!
 21              5611212009!
09/06/2009   95210/07/1933 75090904271 11102409/06/2009            05/06/20090!
 11              5611222009!
25/11/2008  127101/01/1960 48121211281 11102125/11/2008          0024/11/2008 !
 11              5611222008!
22/09/2008   79208/10/2000  71313172311112  122/09/2008          55           !
 11              60 5422008!
05/12/2008  1381           40030306    2 102 05/12/2008            01/12/2008 !
 22                   32008!
05/06/2009   96101/01/1928 81090912271 11102127/05/2009            27/05/20092!
 21              5611212009!
25/11/2008  126101/01/1973 35121211281 112  325/11/2008            12/11/20080!
 11              5611222008!
26/09/2008   82221/04/1985 23131317281111102326/09/2008          0025/09/2008 !
 21              8411222008!
06/10/2008   28123/09/1956 52030302   26 102 07/10/2008          0026/09/2008 !
 12             11214022008!
03/06/2009   95201/01/1962 47090912281 11102103/06/2009            02/06/20093!
 21              5611222009!
26/09/2008   81128/06/1997 111313172311112  126/09/2008          55           !
 13              60 5422008!
09/12/2008   412           45030304181 1 102 09/12/200801/12/2008  28/11/2008 !
 11              5611212008!
16/11/2009  138201/01/1961 48060604181111102116/11/200916/11/20090017/11/2009 !
 11              56 3232009!
05/06/2009   98101/01/1926 83090912271 11102106/06/2009            02/06/20090!
 11              5611222009!
21/09/2008   95215/01/1985 23131314281111102109/09/2008          1103/09/2008 !
 21              5611222008!
07/10/2008  1011           39030308   13 102 08/10/2008            03/10/20082!
 22              8414012008!
16/11/2009  139110/02/1995 140606041311112  118/11/200917/11/2009  16/11/20090!
 11              5611222009!
29/05/2009   94125/09/1953 55090912281 62104122/05/2009            12/05/20091!
 22              84   32009!
25/11/2008  117101/01/1988 20121212281 11101118/09/2008          0018/09/2008 !
 11              5611222008!
17/09/2008     127/03/2001  71313142311112  117/09/2008          55           !
 11              60 5422008!
07/10/2008  1022           42030308   16 101 08/10/2008          0003/10/2008 !
 12              8414022008!
17/11/2009  140101/03/1943 66060604271111102120/11/200917/11/2009  17/11/20092!
 21              5611212009!
09/06/2009   99120/07/1963 45090912281 612  505/06/2009                       !
 12              8414022009!
25/11/2008  118101/01/1983 25121212281 11102109/06/2008          0025/05/2008 !
 11              5611252008!
26/08/2008   89117/03/1976 32131314281111102109/09/2008          0029/08/2008 !
 11              5611222008!
10/12/2008  100104/08/1963 45030316281 11302110/12/200805/12/20080006/12/2008 !
 11              5611222008!
17/11/2009  141210/03/1948 61060604171111102118/11/200917/11/2009  08/11/20091!
 11              5611212009!
10/06/2009  102101/01/1939 70090912271 11102109/06/2009            06/06/20090!
 11              5611222009!
25/11/2008  119105/08/1973 35121212281 11104104/09/2008          2106/09/2008 !
 21                   32008!
10/09/2008   93222/09/1995 12131314231111102110/09/2008          4111/09/2008 !
 11              5611222008!
16/12/2009  912123/11/1958 51010102111 11102117/12/2009            10/12/20090!
 21              5611222009!
28/07/2006 6197206/05/1965 41010103141111101628/07/2006                      5!
 11              60 5422006!
23/01/2010   17203/01/1990 20020201181 112  116/01/2010                       !
 11              5811222010!
19/01/2006    7101/01/1973 33040409281 62102119/01/2006            12/01/20062!
 22              90 6612006!
18/01/2010   10202/03/1963 46040409281121106118/01/201013/01/20105516/01/20101!
 22             11214022010!
04/09/2006  115215/12/1960 450505011811112  104/09/200604/09/2006             !
 11              60 5422006!
14/07/2006  164125/08/1968 37070703211 21102106/07/200606/07/20060006/07/20060!
 22              90 6622006!
11/02/2010   19215/12/2000  9080810231 112  123/01/2010                       !
  1              60 5422010!
02/11/2007   73101/05/1961 46111109271 21102102/11/2007            30/10/20070!
 12              90 6622007!
06/01/2010    1215/10/1954 55131310271111102106/01/2010          2126/12/2009 !
 11              5611212010!
05/10/2006   77223/12/1932 73141410    6 1   04/10/2006            02/10/20060!
 22              90 6622006!
05/12/2008   98227/07/1949 59030316271 1 101 05/12/200819/11/2008            0!
 11                   52008!
23/11/2009  142110/10/1972 37060604181111102124/11/200923/11/2009  04/11/20090!
 11              5611222009!
06/06/2009   82118/12/1962 46090914241 62106606/06/2009            28/05/20090!
 22              8414022009!
25/11/2008  120101/01/1950 58121212281 11102106/09/2008          0024/06/2008 !
 11              5611222008!
12/09/2008   94216/11/1997 101313142311112  112/09/2008          55           !
 11              5611222008!
12/12/2008   67217/05/1953 550303102211112  112/12/200804/12/20080003/12/2008 !
 11              5611222008!
19/11/2009  143228/01/1981 28060604181111102123/11/200919/11/20090020/11/2009 !
 11              5611222009!
05/06/2009  142110/05/1938 71090901141 11104405/06/2009            06/06/20090!
 21              5611222009!
25/11/2008  122101/01/1953 55121212241 11101126/05/2008          0027/05/2008 !
 11              5611222008!
06/09/2008   91215/01/1930 781313142711112  109/09/2008          0008/09/2008 !
 11              5611222008!
10/12/2008  108117/08/1980 28030319181 11102102/10/200805/12/200800           !
 21              5611222008!
30/11/2009  144214/06/1991 180606042811112  130/11/200930/11/2009             !
 11              5611222009!
02/06/2009  138207/06/1987 22090901181 112  803/06/2009            02/06/2009 !
 11              56 1832009!
25/11/2008  121101/01/1949 59121212241 11102315/08/2008          0019/08/20081!
 21              5611222008!
18/09/2008  101115/01/1936 72131314271111102319/09/2008          2108/09/2008 !
 21              5611212008!
12/12/2008  138108/02/2003  5030314261 112  112/12/200804/12/2008             !
 13              60 5422008!
17/11/2009  131117/03/1955 54060603281111101117/11/200917/11/2009  16/11/20090!
 11                   52009!
03/05/2009   93201/01/1939 70090904271 11102902/06/2009            02/06/20092!
 21              5611212009!
25/11/2008  123118/09/1989 19121212281 11102128/07/2008          1129/07/2008 !
 21              8411212008!
06/12/2008   65130/09/1959 49030305281 11102306/12/200804/12/20080002/12/2008 !
 11              5611222008!
26/10/2009  132212/06/1992 17060603131111107126/10/200926/10/20090026/10/2009 !
 11              5611222009!
10/06/2009  101101/01/1990 19090912281 12102110/06/2009            05/06/20090!
 11              5611222009!
25/11/2008   41201/01/1935 73121214271 11101415/12/2008            27/10/20080!
 11              5611222008!
17/09/2008     217/02/1936 721313142711112  117/09/2008          0019/09/2008 !
 11              5611222008!
24/10/2009  133203/07/2000  90606032511112  124/10/200924/10/2009             !
 11              5611222009!
09/06/2009   41103/01/1998 11090903231111102109/06/2009            05/06/20090!
 11              5611222009!
25/11/2008   37101/01/1975 33121214281 11101705/11/2008            07/11/20080!
 11              5611222008!
12/09/2008   99130/03/1958 50131314281111102217/09/2008          3116/09/2008 !
 21                   42008!
10/12/2008   40124/11/1983 25030309281111102119/11/200818/11/2008  21/11/20083!
 21              5611212008!
26/10/2009  134104/03/2002  70606032311112  126/10/200926/10/2009             !
 11              5611222009!
02/06/2009   39101/01/1966 43090903211 112  102/06/2009            01/06/20090!
 11              5611222009!
25/11/2008   38101/01/1954 54121214241 11102214/11/2008          3120/10/2008 !
 21              5611212008!
02/09/2008   96222/02/1971 37131314211111102113/09/2008          0012/09/2008 !
 21              5611222008!
10/12/2008  107115/03/1982 26030319281111102106/12/200805/12/20083104/12/2008 !
 11              5611212008!
26/10/2009  135202/02/1994 15060603231111101126/10/200926/10/20090017/10/2009 !
 11              5611222009!
31/05/2009  100101/01/1950 59090915281 11102110/06/2009            08/06/20090!
 11              56 1152009!
25/11/2008   68220/07/1953 55121205181 11101125/10/2008          4123/10/2008 !
 11              5611212008!
25/09/2008  140106/05/1980 28131301181111106126/09/2008          3124/09/2008 !
 21              5611242008!
07/10/2008   291           42030303   12 105 07/10/2008            07/10/2008 !
 22              8414022008!
26/10/2009  136103/04/1992 170606032311112  126/10/200926/10/2009             !
 11              5611222009!
31/05/2009   99207/09/1971 37090915241 61102309/06/2009            04/06/20090!
 22              8414022009!
25/11/2008   69120/10/1940 68121205171 11102129/10/2008           130/10/2008 !
221              5611212008!
22/09/2008   39115/01/1962 461313041811112  926/09/2008          0020/09/2008 !
 13              5611222008!
12/12/2008   59230/05/1998 10030318231 11107112/12/200809/12/200800           !
 11              60 5422008!
26/10/2009  137114/03/2002  70606032311112  126/10/200926/10/2009             !
 11              5611222009!
31/05/2009   98201/01/1948 61090915271 11102105/06/2009            06/06/20093!
 11              5611212009!
03/11/2008  110124/04/2001  7121212231 112  128/08/2008          55           !
 11                   22008!
25/09/2008   50217/08/1993 151313192511122  125/09/2008          55           !
 11              5611222008!
16/12/2009 9124224/06/1946 63010102    6 106 11/12/2009            11/12/20091!
 12              8414012009!
28/07/2006 6198207/11/1970 35010103141111101628/07/2006            26/07/20060!
 11              60 5422006!
23/01/2010   18113/11/1958 51020201111 11102125/01/2010            18/01/2010 !
 21              5611212010!
19/01/2006    8101/01/1972 34040409241 62106419/01/2006            16/01/20060!
 22              90 6622006!
03/02/2010   11117/12/1964 450404092811112  103/02/201030/01/20105502/02/20100!
 11              44  052010!
04/09/2006  113201/01/1978 280505011811112  104/09/2006                       !
 21              60 5422006!
13/07/2006   75101/01/1966 40070702211 212  113/07/200613/07/2006  12/07/20060!
 12              90 6622006!
15/02/2010   21209/04/1996 13080810231 112  118/02/2010                       !
  1              43  052010!
10/11/2007   66125/06/1983 24111110281 11101110/11/2007          0007/11/20070!
 13              6011222007!
29/01/2010   12215/11/1952 57131310271111102120/01/2010          0022/01/2010 !
 11                   32010!
27/09/2006  107213/05/1967 39141402   12 106 15/09/200615/09/2006  14/09/20063!
 22              29   52006!
03/10/2008  106120/03/1975 33030313    2 106 03/10/2008          0019/09/2008 !
 22             112 2432008!
26/10/2009  138123/10/2002  70606032311112  126/10/200926/10/2009             !
 11              5611222009!
31/05/2009   96211/10/2005  3090915261 112  131/05/2009            30/05/20090!
 11              5611222009!
03/11/2008  111201/01/2001  7121212231 112  116/10/2008          55           !
 11                   22008!
26/09/2008  110215/01/1930 78131316271111104125/09/2008          1124/09/2008 !
 11              5611232008!
10/10/2008  1121           54030313    6 102 10/10/2008          0030/09/2008 !
 12              8414022008!
26/10/2009  139117/04/2002  70606032311112  126/10/200926/10/2009             !
 11              5611222009!
31/05/2009   95112/04/2008  1090915261 11107131/05/2009            30/05/20090!
 11              5611222009!
03/11/2008  112218/06/2000  8121212231 112  130/10/2008          55           !
 11              56 5422008!
16/09/2008   64110/07/1977 31131310281112102616/09/2008          0026/09/2008 !
 11              5611222008!
24/10/2008  1051           41030313    3 102 24/10/2008            07/10/20081!
 22              8414012008!
20/10/2009  140220/11/1962 460606032811112  120/11/200920/11/2009             !
 11              5611222009!
22/05/2009   90201/01/1981 28090915281 62102619/05/2009            15/05/20090!
 22              8414022009!
03/11/2008  113218/05/2004  4121212251 112  125/09/2008          55           !
 11              60 3622008!
25/09/2008   75115/01/1970 38131310281111102125/09/2008          0024/09/2008 !
 21              5611222008!
09/12/2008   68216/10/1985 23030315181 11102110/12/200804/12/2008  09/12/20080!
 11              5611222008!
21/11/2009  141112/12/1960 48060603281111101121/11/200921/11/2009  16/11/20090!
 11              5611222009!
09/06/2009   41201/01/1980 29090902181 12102104/06/2009            03/06/20094!
 11              5611212009!
03/11/2008  114218/11/2001  6121212231 112  104/11/2008          55           !
 11              60 5522008!
25/08/2008   62215/01/1942 66131310271111102125/09/2008          0024/09/2008 !
 11              56  052008!
23/11/2009  142117/01/2001  80606032311112  123/11/200923/11/2009             !
 11              5611222009!
09/06/2009   40221/10/1978 30090902181 41101105/06/2009            02/06/20091!
 12              8414012009!
03/11/2008  115128/11/2001  6121212231 112  123/10/2008          55           !
 11              56 5422008!
25/09/2008   67115/01/1988 201313102811112  125/09/2008          0024/09/2008 !
 11              5611222008!
16/12/2008  140121/03/1994 14030314231 112  111/12/200811/12/2008             !
 13              5411222008!
24/11/2009  143216/07/1963 46060603181111102124/11/200923/11/2009  21/11/20092!
 21                   32009!
29/05/2009   38224/03/1939 70090902171 11106129/05/2009            28/05/20092!
 21                   62009!
03/11/2008  116230/09/2003  5121212251 112  129/08/2008          55           !
 11              60   22008!
25/09/2008   70115/01/1953 55131310281111102125/09/2008          0024/09/2008 !
 11              5611222008!
16/12/2008   88216/06/1999  9030307231 112  116/12/200811/12/20080012/12/2008 !
 11              60 5422008!
24/11/2009  144117/03/1997 120606032311112  125/11/200924/11/2009             !
 11              5611222009!
03/06/2009   39101/01/1934 75090902171 11102130/05/2009            28/05/20091!
 21              5611212009!
25/11/2008   85220/10/1953 55121216271 11102204/11/2008            01/11/20083!
 11              56   42008!
25/09/2008   73101/11/1957 50131310211111102125/09/2008          0024/09/2008 !
 11              5611222008!
16/12/2008   68203/01/1968 40030310281111102110/12/200810/12/20082105/12/2008 !
 21              5611212008!
25/11/2009  145104/03/1951 58060603281111102125/11/200925/11/2009  24/10/20090!
 11              5611222009!
03/06/2009   67125/07/1939 69090905271 11102430/05/2009            27/05/20090!
 11              5611222009!
25/11/2008   84115/10/1958 50121216281 11105129/10/2008            24/10/20083!
 21              5611212008!
26/09/2008   76115/01/1965 431313102411112  126/09/2008          1126/09/2008 !
 11              5611212008!
16/12/2008   42210/11/1967 41030309211111102111/12/200810/12/2008  11/12/20083!
 21              8411212008!
27/10/2009  146118/02/1950 590606032811112  127/10/200927/10/2009             !
 11              5611222009!
03/06/2009   66115/05/1952 57090905281 11102330/05/2009            28/05/20090!
 11              8411222009!
25/11/2008   87225/04/1977 31121216211 11102112/11/2008            10/11/20084!
 11              5611212008!
25/09/2008   78115/01/1960 48131308281111102127/09/2008          0027/09/2008 !
 11              5611222008!
16/12/2008   87207/03/1988 20030307281111102109/12/200809/12/20082106/12/2008 !
 21              56 3852008!
06/11/2009   92210/02/1979 30060608281111102106/11/200905/11/2009  06/11/20091!
 21              5611212009!
01/06/2009   64215/09/1990 18090905281 11106129/05/2009            28/05/20093!
 21              5611222009!
25/11/2008   94215/12/1988 19121216281 11101104/12/2008            04/08/20084!
 11                11222008!
24/09/2008   79115/01/1982 26131308281111102126/09/2008          1125/09/2008 !
 11              5611252008!
09/10/2009 9425212/10/1969 40010101181 11101109/11/2009            05/11/20091!
 21              5611222009!
28/07/2006 6199208/07/1978 28010103141111101628/07/2006            26/07/20060!
 11              60 5422006!
25/01/2010   20108/12/1953 56020201181 11104825/01/2010            25/01/2010 !
 21              5611212010!
20/01/2006    9101/01/1992 14040409231 112  120/01/200619/01/2006             !
 13              60 5422006!
05/02/2010   12102/12/1977 32040409211111103105/02/201001/02/20105504/02/20100!
 11              5611222010!
06/03/2006   47201/01/1996 10060613261111104107/03/200606/03/20060007/03/20060!
 11              60 5422006!
13/08/2006   75123/05/1994 12070701111 112  113/07/200613/07/20060012/07/20060!
 11              60 5422006!
28/01/2010   14219/06/1948 61080810271 112  430/01/2010                       !
  1              5611222010!
28/11/2007   35116/06/1971 36111104241 62106128/10/2007          1123/10/20071!
 22              8410622007!
29/01/2010   11115/01/1960 50131310281111102120/01/2010          1128/01/2010 !
 21              5611212010!
27/09/2006  110218/06/1964 42141402   12 106 21/09/200620/09/2006  14/09/20063!
 22             120 6612006!
16/12/2008   33124/10/1970 38030303181111102117/12/200813/12/2008  16/12/20080!
 11              5611222008!
11/11/2009   93125/03/1940 69060608271111102111/11/200909/11/2009  09/11/20090!
 11              8411222009!
09/06/2009   70117/04/2004  5090905261 122  106/06/2009            06/06/20090!
 11              5611222009!
25/11/2008   86218/04/1975 33121216271 11102104/11/2008            01/11/20080!
 11              5611222008!
22/09/2008   80115/01/1966 42131308281111102125/09/2008          0022/09/2008 !
 11              5611222008!
16/12/2008  142110/09/1976 32030306211111101117/12/2008          0010/12/2008 !
 13              5611222008!
17/11/2009   94128/07/1939 70060608271111106117/11/200916/11/2009  17/11/20092!
 21              5611212009!
09/06/2009   68104/09/1998 10090905231 112  110/06/2009            05/06/20090!
 11              5611222009!
25/11/2008   92102/01/1991 17121216231 11102101/11/2008            10/11/20081!
 11              5611212008!
25/09/2008   42115/01/1988 201313182811112  125/09/2008          0003/10/2008 !
 11              5611222008!
15/12/2008  272107/05/1965 43030301111 112  515/12/200804/12/2008  04/12/20080!
 11              5611222008!
20/11/2009   95204/01/1993 16060608231111102120/11/200911/11/2009  13/11/20091!
 21              5611212009!
09/06/2009   69227/04/2002  7090905231 122  106/06/2009            06/06/20090!
 11              5611222009!
29/11/2008   78104/10/2001  7121206231 112  112/11/2008          55           !
 11              6011222008!
26/09/2008   87117/03/1951 57131315221111102125/09/2008          1124/09/2008 !
 21              8411222008!
15/12/2008  109107/03/1987 21030319281 112  115/12/200806/12/20080004/12/2008 !
 11              5611222008!
26/11/2009   96111/12/1983 250606081811112  127/11/200920/11/2009  23/11/20090!
 11              5611222009!
10/06/2009   71203/08/1980 28090905281 11102110/06/2009            06/06/20090!
 21              5611222009!
29/11/2008   81127/03/1994 14121206231 112  129/09/2008          55           !
 11              5611222008!
25/09/2008  150115/01/1931 77131316271111102125/09/2008          0024/09/2008 !
 11               1  032008!
18/11/2008  104203/08/1977 31030312    2 102 19/11/2008          0010/11/2008 !
 12              8414022008!
26/11/2009   97109/02/1985 24060608281111101127/11/200923/11/2009  26/11/20090!
 11              5611222009!
02/06/2009   65106/08/1998 10090905231 11107103/06/2009            14/05/20090!
 11              5611222009!
29/11/2008   82202/02/1998 10121206231 122  322/11/2008          55           !
 11              5611222008!
05/09/2008   85220/03/1942 66131305171111102330/08/2008          0004/09/2008 !
 11              5611222008!
15/12/2008  109104/01/1980 28030312281 1 302 17/12/200806/12/2008  02/12/20081!
 21                   42008!
03/11/2009   84204/09/1980 29060609181111102104/12/200903/12/2009  03/12/20091!
 21              5611212009!
02/06/2009   43101/01/1929 80090909271 11102102/06/2009            04/06/20090!
 11              5611222009!
01/12/2008   83105/02/1970 38121206281 112  102/12/2008          0028/11/2008 !
 11              5611222008!
26/08/2008   84109/10/1979 28131305281111102130/08/2008          1126/08/2008 !
 21              5611212008!
17/12/2008  142109/09/2003  5030314161 112  112/12/200812/12/2008             !
 13              60 5422008!
07/12/2009   85101/01/1973 36060609281111102108/12/200907/12/2009  07/12/20093!
 21              5611212009!
09/06/2009   44201/01/1960 49090909281 11102209/06/2009            26/05/20090!
 11              5611222009!
02/12/2008  101201/12/1984 24121213221 11102103/09/2008            03/09/20080!
 21              5611222008!
08/09/2008   86226/03/1968 40131305281111102303/09/2008          1103/09/2008 !
 21              5611212008!
17/12/2008  141114/03/1998 10030314231 112  110/12/200810/12/2008             !
 13              60 5422008!
16/12/2009  139111/02/1980 29060601181111102108/12/200907/12/2009  07/12/20092!
 21              5611212009!
09/06/2009   46101/01/1949 60090909271 71102109/06/2009            06/03/20092!
 12              8414012009!
02/12/2008  111204/03/1964 44121213281 11102121/11/2008          4120/11/2008 !
 21              8411222008!
08/09/2008   83123/08/1957 51131305281111102330/08/2008          1130/08/2008 !
 11              5611212008!
16/12/2008   69222/01/1979 29030310281111102112/12/200812/12/2008  10/12/20081!
 21              15   52008!
16/11/2009   89130/11/1977 31060606281111102116/11/200915/11/20090015/11/2009 !
 11              5611222009!
09/06/2009   45201/01/1974 35090909281 11102209/06/2009            30/05/20090!
 11              5611222009!
02/12/2008  110219/03/1929 79121213271 11102115/10/2008            15/10/20081!
 21              5611222008!
19/09/2008   88113/09/2004  41313052611112  108/09/2008          55           !
  1              60 5422008!
09/12/2008   69115/04/1993 15030315    2 102 07/12/2008            05/12/2008 !
 22              8414012008!
30/11/2009   90101/01/1951 58060606281111101130/11/200929/11/20090030/11/2009 !
 11              8411222009!
10/06/2009   24201/01/1992 17090913231 11102110/06/2009            03/06/20090!
 11              5611222009!
02/12/2008  108117/06/1995 13121213231 11102107/10/2008          0020/10/2008 !
 21              56   22008!
19/09/2008  145215/01/1936 72131302171111102117/09/2008          1117/09/2008 !
 11                   52008!
09/11/2009 9426229/07/1983 26010101181 11101109/11/2009            06/11/20090!
 11              5611222009!
28/07/2006 6200101/04/1992 140101032   6 101 28/07/2006            26/07/20060!
 12              90 6622006!
29/01/2010   22122/07/1991 18020201181 11102128/01/2010            28/01/20101!
 11              5611212010!
30/01/2006   10101/01/1960 46040409241 61106431/01/2006          0027/01/20061!
 22              90 6612006!
09/02/2010   13201/01/1973 370404092811112  109/02/201002/02/201055          5!
 11              5611222010!
07/09/2006   53101/01/1964 42050511111111102107/09/2006                      0!
 21              60 5422006!
13/07/2006  170223/08/1995 10070703231 112  113/07/200613/07/20060012/07/20060!
 11              60 5422006!
27/01/2010   13114/06/1953 56080810271 112  128/01/2010            27/01/20100!
 11              5611222010!
08/11/2007   67209/11/1981 26111105281 11102108/11/2007          1106/11/20073!
 21              5611222007!
03/03/2010   22122/06/1996 131313052311112  102/03/2010                       !
 11              5611222010!
27/09/2006  113217/09/1985 21141402   13 102 24/09/200624/09/2006  21/09/20061!
 22              9015012006!
12/12/2008   70204/08/1985 23030315    2 2   13/12/2008                       !
  2              8414022008!
02/12/2009   91201/01/1979 30060606281111104101/12/200901/12/2009  01/12/20091!
 21              8411212009!
02/06/2009   23227/05/1952 57090913271 112  402/06/2009            27/05/20090!
 11              5611222009!
02/12/2008   97215/03/1971 37121213241 12302114/08/2008          3115/08/2008 !
 11              5611212008!
19/09/2008   76215/01/1976 32131310281111102119/09/2008          0016/09/2008 !
 11              5611222008!
17/12/2008   34109/09/1986 22030303141111302117/12/200811/12/2008  12/12/20082!
 11              5611222008!
04/12/2009  140202/02/1972 37060601181111102103/12/200928/11/2009  29/11/20090!
 21               5   32009!
03/06/2009   83103/08/2001  7090914231 112  103/06/2009            25/05/20090!
 11              8411222009!
18/12/2008  138101/01/1959 49121211241 11104406/12/2008            05/12/20081!
 11              5611212008!
19/09/2008  152226/05/1986 221313021811112  119/09/2008          55           !
 21              5611252008!
17/12/2008  274117/12/1981 27030301181 11101117/12/200809/12/2008  10/12/20080!
 13              5611222008!
09/06/2009   85101/01/1942 67090914271 11102210/06/2009            08/06/20090!
 11              5611222009!
02/12/2008  126201/01/1972 36121210281 11101103/11/2008          0028/10/2008 !
 11              5611222008!
17/09/2008   65201/01/1939 69131310271111102417/09/2008          1116/09/2008 !
 21              8411212008!
26/11/2008  1061           28030319    3 1   26/11/2008            21/11/2008 !
 22              8414012008!
14/10/2009   70210/05/1944 650606102811112  106/10/200905/10/2009             !
 11                   32009!
03/06/2009   84101/01/1985 24090914281 11102103/06/2009            04/06/20091!
 21              5611212009!
02/12/2008  127101/01/2004  4121210261 11104701/07/2008          0005/06/2008 !
 11              6011222008!
11/09/2008  136104/11/1968 39131301181111102117/09/2008          1117/09/2008 !
 21              5611242008!
16/12/2008  110228/12/1985 22030319281 1 102 16/12/200811/12/2008  10/12/2008 !
 11              5611212008!
20/10/2009   71104/02/1995 140606101311112  130/09/200929/09/2009             !
 11              5611222009!
06/06/2009   81101/01/1964 45090914281 11306106/06/2009            02/06/20090!
 21              84 2652009!
02/12/2008  128103/12/1971 37121210211 11101108/11/2008          1106/11/2008 !
 11              5611212008!
17/09/2008  135129/07/1998 101313011311112  117/09/2008          55           !
 11              60 5452008!
09/12/2008  136128/02/1991 17030314231 1 102 10/12/200805/12/20080006/12/2008 !
 11              5611222008!
23/10/2009   72208/03/2001  80606101311112  121/10/200920/10/2009             !
 11              6011222009!
02/06/2009   79101/05/1987 22090914231 112  102/06/2009            24/04/20090!
 11              5611222009!
02/12/2008  129101/01/1997 11121210231 112  307/10/2008          0003/10/2008 !
 11              5611222008!
17/09/2008   88115/06/2001  71313072311112  117/09/2008          55           !
 11              60 5422008!
09/12/2008  1371           4103031414111 102 09/12/200805/12/2008  03/12/20081!
 21              21   32008!
25/10/2009   73201/06/1964 45060610281111102113/10/200912/10/20091114/10/20091!
 21              5611212009!
02/06/2009   22101/01/1969 40090913281 11102102/06/2009            01/06/20091!
 11              5611212009!
02/12/2008  132115/07/1992 16121210231 11102128/10/2008          0028/10/2008 !
 11              5611222008!
17/09/2008  151225/04/2003  51313021511112  919/09/2008          55           !
 11              60 5422008!
16/12/2008  139101/02/1949 59030314241 1 302 17/12/200809/12/2008  03/12/20084!
 11              5611212008!
26/10/2009   74120/01/1961 48060610181111102128/10/200926/10/20090028/10/2009 !
 11              5611222009!
01/06/2009   56201/01/1935 74090907271 11102101/06/2009            29/05/20094!
 11              5611222009!
02/12/2008  134121/06/1958 50121210241 11105211/11/2008          2117/11/2008 !
 21              5611212008!
17/09/2008  107214/02/2001  71313162311112  117/09/2008          55           !
 11              60 5422008!
20/12/2008   661           56030305281 11102120/12/200818/12/2008  16/12/20082!
 11              8411212008!
02/06/2009   78106/05/1981 28090914281 112  102/06/2009            01/06/20090!
 11              5611222009!
02/12/2008  136217/03/2002  6121210261 112  117/09/2008          0022/09/2008 !
 11              60 5422008!
04/09/2008  131128/12/1965 42131301181111102109/09/2008          0008/09/2008 !
 11              5611222008!
14/12/2008   80224/02/1972 36030312281 1 2   14/08/2008                       !
  1                   52008!
24/10/2009   78112/06/1937 72060610281111104124/10/200922/10/2009  10/10/20090!
 21              5611222009!
26/05/2009   72225/03/1965 44090914241 21106126/05/2009            28/05/20091!
 22              8414012009!
02/12/2008  137124/07/2001  7121210261 112  125/09/2008          55           !
 11              60 5422008!
28/08/2008  130131/10/1939 68131301171111102104/09/2008          0002/09/2008 !
 11              5611222008!
27/07/2006 6342229/06/1982 240101011811112  127/07/2006            27/07/20060!
 11              60 5422006!
11/12/2009 9270225/04/1970 39010114281 11102111/12/2009            16/12/20094!
 11              5611212009!
30/01/2006   11101/01/1932 74040409271 61102431/01/2006            28/01/20060!
 12              90 6622006!
10/02/2010   14107/08/1953 56040409241131106211/02/201002/02/20105504/02/20101!
 22              8414022010!
26/06/2006   52201/01/1956 500505112   6 102 26/06/2006                       !
 12              90 5422006!
13/07/2006  171106/04/1994 12070703211 112  113/07/200613/07/20060012/07/20060!
 11              60 5422006!
10/02/2010   62224/01/1953 57080801171 112  112/02/2010                       !
  1              5611222010!
08/11/2007   65102/11/1972 35111110211 11104108/11/2007          0005/11/20071!
 21                   42007!
23/01/2010    8105/03/2005  41313051611112  123/01/2010                       !
 13              5611222010!
06/10/2006  120114/11/1978 27141402   13 102 06/10/200606/10/2006  27/09/20061!
 22              91 6612006!
20/12/2008  276110/06/1982 26030301181 11101120/12/200818/12/2008  16/12/20080!
 11              5611222008!
24/11/2009   76218/01/1990 19060610181111102124/11/200922/11/2009  17/11/20090!
 11              8411222009!
09/06/2009  185101/01/1929 80090916271 21106121/05/2009            21/05/20091!
 22              8414012009!
02/12/2008  138109/10/2002  6121210261 1 2  106/11/2008          0004/11/2008 !
 11              60 5422008!
10/09/2008  132123/09/1986 211313011811112  110/09/2008          55           !
 11              5611222008!
17/12/2008  273105/07/1940 68030301    2 102 17/12/2008          00           !
 12                   32008!
24/11/2009   77101/01/1943 66060610271161102124/11/200922/11/2009  03/11/20090!
 12              84   52009!
09/06/2009  184201/01/1940 69090916271 112  113/05/2009            25/04/20090!
 11              5611222009!
02/12/2008  127201/12/1971 37121208221 11103128/10/2008            24/10/20080!
 11                   52008!
09/09/2008  105115/01/1950 58131316211111102109/09/2008          0018/08/2008 !
 11              56  062008!
10/12/2008  1391           35030306   16 102 19/11/2008            18/11/20080!
 12              8414022008!
09/06/2009  183101/01/1934 75090916271 11102314/05/2009            12/05/20092!
 11                   12009!
02/12/2008  119101/01/1977 31121208281 11102118/09/2008            15/09/20080!
 11              5611222008!
17/09/2008   37210/12/1994 131313042311112  117/09/2008          55           !
 11              5611222008!
15/12/2008  141107/09/1939 6903030628111 2   12/12/200806/12/20080006/12/2008 !
 11              5611222008!
17/12/2009   79112/05/1960 49060610281111102104/05/200904/05/2009  30/04/20090!
 11              5611222009!
09/06/2009  182201/01/1981 28090916211 122  111/05/2009            11/05/20090!
 11              5611222009!
02/12/2008  132205/04/1990 18121208231 11101117/11/2008          0006/09/2008 !
 11              5611222008!
17/09/2008  134115/09/1951 57131301181111102117/09/2008          3108/09/2008 !
 21              5611212008!
20/12/2008  143120/09/1953 55030306281111102118/12/200817/12/20082112/12/2008 !
 21              8411212008!
02/06/2009   69101/01/1961 48090906281 11102103/06/2009            29/05/20090!
 11              5611222009!
02/12/2008  135101/01/1966 42121208221 11102129/11/2008            27/11/20080!
 21              5611222008!
15/09/2008     126/05/1954 541313142411112  115/09/2008          55           !
 21              40  032008!
02/06/2009   71101/01/1942 67090906271 11102403/06/2009            29/05/20090!
 11              5611222009!
02/12/2008  134124/05/1989 19121208281 11101120/11/2008            24/10/20080!
 11              5611222008!
12/09/2008   41213/09/1936 72131304271111102412/09/2008          1112/09/2008 !
 21              5611222008!
26/12/2008    3127/08/1987 21030316181 11302126/12/200812/12/20080013/12/2008 !
 11              5611222008!
02/06/2009   70101/01/1983 26090906221 112  103/06/2009            20/05/20090!
 11              5611222009!
02/12/2008  125201/01/1980 28121208281 11101122/10/2008          0021/10/2008 !
 11              5611222008!
13/09/2008     129/12/1961 46131304281111102113/09/2008          0013/09/2008 !
 11              5611222008!
26/12/2008    1118/06/1997 110303021311112  117/12/200809/12/20080018/12/2008 !
 11              60 5422008!
27/05/2009   24101/01/1940 69090910271 11102427/05/2009            26/05/20094!
 11              5611212009!
02/12/2008   79110/08/1993 15121203131 11107110/11/2008            10/11/20080!
 11              5611222008!
15/09/2008   44201/03/1980 281313182811112  115/09/2008          0012/09/2008 !
 11              5611222008!
26/12/2008    1118/05/1933 75030304171 112  105/12/200809/12/2008  10/12/20080!
 11              5611222008!
29/05/2009   30216/05/1964 45090910281 61102130/05/2009            28/05/20090!
 12              8414022009!
05/09/2008   70215/05/1981 27131309281111102108/09/2008          1109/09/2008 !
 21              5611222008!
26/12/2008    2210/09/1984 240303021311112  118/11/200811/12/2008  13/11/20080!
 13              5611222008!
22/05/2009   27206/05/1956 53090910271 11106322/05/2009            21/05/20093!
 21              8411212009!
02/12/2008  120103/03/1978 30121202181 11102103/12/2008            23/11/20083!
 11                   32008!
10/09/2008   50115/01/1973 35131319281111102110/09/2008          0010/09/2008 !
 21              5611222008!
02/08/2006 6349210/09/1978 27010101181111101103/08/2006            01/08/20060!
 11              60 5422006!
17/11/2009 9428112/06/1960 49010101181 11102111/11/2009            06/11/20090!
 11              5611222009!
28/01/2010   23214/03/1964 45020201111 112  126/01/2010            26/01/20100!
 11              5611222010!
30/01/2006   12101/01/1981 25040409211 11102131/01/200630/01/2006  30/01/20060!
 11              60  052006!
10/02/2010   15131/07/1963 46040409281121102111/02/201002/02/20105504/02/20103!
 12              8414012010!
16/08/2006     101/01/1964 420505112   6 104 16/08/2006                      0!
 10              90 6622006!
13/07/2006  143223/04/1994 12070711231 112  113/07/200613/07/20060012/07/20060!
 11              60 5422006!
24/01/2010    9210/02/1978 31080806281 112  128/01/2010                       !
  1              5611222010!
07/11/2007   41105/12/1962 44111107211 11102107/11/2007            07/11/20071!
 21              5611212007!
23/02/2010   23228/02/1980 3013130528111 102323/02/2010          4123/02/2010 !
 21              5611212010!
19/10/2006  127206/06/1965 41141402   16 2   19/10/200618/10/2006             !
 12              90 7722006!
26/12/2008    2201/02/1963 45030316221 112  126/12/200813/12/2008  16/12/20080!
 11              5611222008!
09/06/2009  177101/01/1926 83090916271 21102416/05/2009            16/05/20090!
 22              8414022009!
09/09/2008   41215/01/1974 34131319281111102110/09/2008          1105/09/2008 !
 21              5611222008!
26/12/2008    2123/08/1972 36030313281 11302119/12/200805/12/2008  06/12/20080!
 11              5611222008!
08/12/2009  147114/01/1995 140606031311112  108/12/200908/12/2009             !
 11              5611222009!
09/06/2009  176201/01/1972 37090916241 41106106/06/2009            29/05/20090!
 22              84   32009!
02/12/2008  119201/06/1960 48121202181 11102120/11/2008          1123/11/2008 !
 21              8411212008!
08/09/2008   40130/09/1988 191313192311112  108/09/2008          55           !
 21              5611222008!
26/12/2008    1122/04/1958 50030313211 11301119/12/200806/12/2008  09/12/20080!
 11              5611222008!
12/12/2009  148215/06/1959 50060603271111101112/12/200912/12/2009  08/12/20090!
 11              5611222009!
09/06/2009  178101/01/1936 73090916271 11102410/06/2009            06/06/20090!
 11              5611222009!
11/11/2008  130101/01/1984 24121210    6 102 15/08/2008          3115/08/2008 !
 12              8414012008!
03/09/2008   73208/08/1959 49131306211111102309/09/2008          1103/09/20081!
 11              5611212008!
30/12/2008    4104/04/2002  6030314261 122  101/01/200917/12/20080022/12/2008 !
 11              60 5422009!
14/12/2009  149104/11/1952 57060603271111101114/12/200914/12/2009  09/12/20090!
 11              5611222009!
09/06/2009  179101/01/1987 22090916281 11102119/05/2009            19/05/20092!
 11              5611212009!
26/09/2008   75101/01/1977 31121206    6 1   16/09/2008          1116/09/2008 !
 22              8414042008!
06/09/2008   33228/05/1941 67131304171111302206/09/2008          0009/09/2008 !
 21              5611222008!
30/12/2008    6224/01/2003  5030301161 112  130/12/200825/12/2008  20/12/20080!
 13              5611222008!
17/12/2009  150213/05/1974 35060603281111101117/12/200917/12/2009  17/12/20090!
 11              5611222009!
09/06/2009  180101/01/1936 73090916271 112  114/05/2009            12/05/20090!
 11              5611222009!
07/11/2008   77101/01/1972 36121206    6 1   08/11/2008          1106/11/2008 !
 22              8414042008!
10/09/2008   35115/01/1972 361313041811112  110/09/2008          55           !
 11              56 4052008!
02/01/2009    1116/06/1954 54030315281 11102123/02/200926/12/2008  29/12/20084!
 11              56   32009!
09/06/2009  181101/01/1962 47090916211 11104110/06/2009            20/05/20091!
 11              5611212009!
12/11/2008   79201/01/1980 2812120628125 101115/06/2008          0010/06/2008 !
 11              5611222008!
28/08/2008   34115/01/1982 26131304181111102109/09/2008          1129/08/2008 !
 21              56  062008!
27/12/2008    3115/01/1959 49030307281 11102227/12/200823/12/20080022/12/20080!
 21                   42008!
18/12/2009  151213/05/1929 80060603271111101118/12/200918/12/2009  18/12/20090!
 11              5611222009!
09/06/2009  187201/01/1980 29090916241 21102122/05/2009            20/05/20090!
 12                   22009!
22/11/2008   80201/01/1950 58121206    6 1   24/11/2008          1114/11/2008 !
 22              8414042008!
05/09/2008   71116/04/1997 111313062311122  105/09/2008          55           !
 11              5611222008!
27/12/2008    3224/12/1987 21030312281 11102127/12/200822/12/2008  27/12/20081!
 11              5611212008!
18/12/2009  152110/10/1984 250606032811112  118/12/200917/12/2009             !
 11              5611222009!
02/06/2009   93101/01/1974 35090911281 11102101/05/2009            01/05/20093!
 11              8411212009!
01/12/2008   84201/01/1965 43121206241 21106125/09/2008          1124/09/2008 !
 22              8414012008!
15/09/2008  139102/03/1983 25131302121111101115/09/2008          0013/09/2008 !
 13              5611222008!
26/12/2008    12           40030301141 11102626/12/2008            26/11/20081!
 11              5611212008!
18/12/2009  153216/01/1948 61060603271111101118/12/200917/12/2009  15/12/20090!
 11              5611222009!
02/06/2009   94127/02/1975 34090911281 12101127/05/2009            20/05/20090!
 11              5611222009!
01/12/2008   85101/01/1978 30121206281 21106106/11/2008          1106/11/2008 !
 22              8414022008!
03/09/2008   88128/01/1988 20131314281112102103/03/2008          3104/09/2008 !
 21             112  042008!
26/12/2008    11           25030318241 112  626/12/200808/11/2008  10/11/20080!
 11              5611222008!
21/12/2009  154118/02/1945 64060603271111101121/12/200920/12/2009  17/12/20090!
 11              5611222009!
02/06/2009   96201/01/1934 75090911271 11102103/06/2009            30/05/20090!
 11              5611222009!
01/12/2008   86101/01/1991 17121206231 11102120/11/2008          1120/11/2008 !
  1              60 5422008!
19/09/2008   43115/09/1976 32131318211111102119/09/2008          1116/09/2008 !
 21             112  042008!
02/08/2006 6350126/08/1983 22010101181111101107/08/2006            21/07/20061!
 21              63 3552006!
18/11/2009 9431114/01/1985 24010101181 11101118/11/2009            11/11/20090!
 11              5611222009!
25/01/2010   19119/06/1975 34020201111 112  126/01/2010            23/01/20100!
 11              5611222010!
12/02/2010   16108/03/2000  90404092311112  112/02/201008/02/201055          5!
 11              60 5422010!
30/01/2006    1201/01/1992 14040410231 11107130/01/200626/01/2006 5           !
 11              60 5422006!
18/09/2006  118121/10/1973 32050501141 41105118/09/200618/09/2006            0!
 22              90 6622006!
13/07/2006  144105/08/1981 24070711211 11102113/07/200613/07/2006  12/07/20062!
 21              60 5412006!
20/02/2010   16123/11/1977 32080806181 112  126/02/2010                       !
  1              5611222010!
14/11/2007   68222/11/1967 40111105281 11106114/11/2007          3110/11/20071!
 21             11211212007!
08/01/2010    2107/07/1936 73131305271111102108/01/2010          0014/01/2010 !
 11              5611222010!
01/11/2006  129117/10/1970 36141402   12 106 01/11/200601/11/2006  18/10/20063!
 22              90 6612006!
26/12/2008    12           50030310281121102627/12/200803/12/2008  11/12/20080!
 12              8414022008!
22/12/2009  155102/02/1981 28060603281111101122/12/200921/12/2009  17/12/20090!
 11              5611222009!
02/06/2009   92205/09/1951 57090911271 212  102/06/2009                       !
  2              56   22009!
02/12/2008  131101/01/1950 58121210281 11102117/10/2008          3120/09/2008 !
 21              5611212008!
18/08/2008   77122/11/1980 27131307281111102118/08/2008          1118/08/2008 !
 11              8411212008!
03/01/2009    2208/09/1956 52030317221 11102203/01/200926/12/2008  30/12/20081!
 21              5611212009!
23/12/2009  156222/06/1954 55060603271111101123/12/200922/12/2009  19/12/20090!
 11              5611222009!
03/06/2009   31215/05/1959 50090910281 11102103/06/2009            28/05/20091!
 21              8411212009!
05/12/2008  133112/01/1972 36121210281 11105112/11/2008          3115/11/2008 !
 21              5611212008!
12/08/2008   75224/12/1950 57131307271111102114/08/2008          0012/08/2008 !
 11              5611222008!
26/12/2008    2116/10/1940 68030312271 21102227/12/200819/12/2008  23/12/20080!
 12              8414022008!
20/05/2009   25215/02/1991 18090910281 11104120/05/2009            21/05/20091!
 11              5611212009!
05/12/2008  135220/07/1953 55121210271 11102228/11/2008          1127/11/2008 !
 11              5611212008!
14/08/2008   76115/01/1938 70131307271111106118/08/2008          0014/08/2008 !
 21              12  032008!
26/12/2008    3102/01/1979 30030301111 112  126/12/200822/12/2008  23/12/20080!
 11              5611222008!
01/12/2009   67221/06/1995 140606071311112  103/12/200901/12/2009             !
 11              5611222009!
16/04/2009  109101/01/1968 41090916281 21101110/04/2009            10/04/20091!
 12              84   52009!
05/12/2008  139201/01/2000  8121210231 112  121/11/2008          0020/11/2008 !
 11              60 5422008!
02/09/2008   32121/11/1986 21131304181111302102/09/2008          0002/09/2008 !
 11              5611222008!
26/12/2008    3120/02/1957 51030314281 11102128/12/200822/12/20083124/12/20083!
 21              8411212008!
01/12/2009   68217/10/1955 54060607281111102103/12/200901/12/20091101/12/2009 !
 21              5611212009!
05/06/2009  170225/05/1970 39090916281 11102127/05/2009            28/05/20090!
 11                   32009!
05/12/2008  140101/01/1998 10121210231 112  121/10/2008          0004/10/2008 !
 11              60 5422008!
26/12/2008    2107/09/1997 11030314231 122  128/12/200817/12/20080019/12/2008 !
 11              60 5422008!
04/12/2009   69226/10/1984 250606072811112  106/12/200904/12/2009             !
 11              5611222009!
05/12/2008  141112/05/1986 22121210281 11101102/12/2008          0002/12/2008 !
 11              5611222008!
30/08/2008  129114/08/1980 28131301111111102130/08/2008           014/08/2008 !
 11              5611222008!
26/12/2008    1217/12/1996 12030314231 122  120/12/200817/12/20080022/12/2008 !
 11              60 5422008!
10/12/2009   70114/04/1983 260606072811112  112/12/200910/12/2009             !
 11              5611222009!
09/06/2009  188201/01/1972 37090916241 11104114/05/2009            11/04/20090!
 11              5611222009!
05/12/2008  105126/10/1991 17121215241 112  611/12/2008          0027/11/2008 !
 11              5611222008!
27/08/2008   38209/08/1984 24131319281111102127/08/2008          1121/08/2008 !
 11              5611212008!
26/12/2008    1220/05/1947 61030312271 21102121/12/200817/12/2008  18/12/20083!
 12              8414012008!
15/12/2009   71217/07/1959 50060607281111102117/12/200915/12/20091115/12/2009 !
 21              5611212009!
09/06/2009  189201/01/1937 72090916271 11102210/06/2009            05/06/20093!
 11              5611222009!
05/12/2008   99101/01/1959 49121215281 11101101/12/2008          0024/11/2008 !
 13              5611222008!
02/09/2008   39202/07/1997 111313192311112  127/08/2008          55           !
 11              5611222008!
26/12/2008    1110/05/1964 44030306221 112  126/12/200819/12/2008  20/12/20080!
 11              5611222008!
21/12/2009   72217/10/1995 140606072311112  123/12/200921/12/2009             !
 11              5611222009!
05/06/2009  172101/01/1979 30090916211 112  106/06/2009                       !
 11                   22009!
04/11/2008   98101/01/1960 481212132   6 1   10/10/2008          1106/10/2008 !
 22              8414022008!
25/08/2008   41215/01/1983 25131318281112102129/08/2008          0026/08/2008 !
 11              5611222008!
26/12/2008    1109/01/1981 27030319281 112  126/12/200823/12/20080019/12/2008 !
 11              5611222008!
21/12/2009   73105/05/1993 16060607281111102123/12/200921/12/20091121/12/2009 !
 21              5611212009!
09/06/2009  173230/01/2004  5090916261 112  110/06/2009            04/06/20095!
 11                   52009!
04/11/2008  102101/01/1966 42121213    6 1   12/07/2008          3112/07/2008 !
 12              8414022008!
28/08/2008   82112/06/1983 251313052811112  126/08/2008          0030/08/2008 !
 11              5611222008!
02/08/2006 6351108/03/1975 310101011811112  107/08/2006            28/07/20060!
 11              60 5422006!
18/11/2009 9432201/06/1982 27010101181 11102119/11/2009            16/11/20091!
 21                   62009!
04/01/2006    1101/01/1969 37040406281 112  104/01/200603/01/2006             !
 11              60 5422006!
12/02/2010   17204/09/1959 50040409241161106312/02/201008/02/20105510/02/20101!
 22              8414012010!
12/12/2006  100201/01/1954 52050503131111101108/09/200621/07/2006            1!
 21              60   52006!
06/03/2006   48201/01/2002  40606132611112  107/03/200606/03/2006             !
 11              60 5422006!
13/07/2006   78201/01/1966 40070702281 21102113/07/200613/07/20060012/07/20060!
 12              90 6622006!
22/01/2010    5105/10/2005  4080806261 112  107/01/2010                       !
  1              60 5422010!
14/11/2007   47205/04/1956 51111106281 11105214/11/2007          1108/11/20073!
 21              5612012007!
02/11/2006  132126/01/1988 18141402   12 105 02/11/200602/11/2006  02/11/20062!
 22              90 6612006!
26/12/2008    1125/09/1967 41030317281 21102126/12/200805/12/2008  12/12/20080!
 22                   32008!
15/12/2009   74116/04/1995 14060607281111102115/12/200914/12/2009  14/12/20090!
 11              5611222009!
09/06/2009  174106/04/2009  0090916231 112  110/06/2009            02/06/20090!
 11              5611222009!
04/11/2008  103101/01/1959 49121213241 21106327/05/2008          3127/04/2008 !
 22              8414032008!
25/08/2008   68115/02/2001  71313062311112  328/08/2008          0022/08/2008 !
 11              5611222008!
26/12/2008    1106/04/1983 25030307281 112  126/12/200817/12/20080015/12/2008 !
 11              5611222008!
26/09/2009   38221/02/1940 69060602271111102104/04/200923/03/2009  30/03/20091!
 21              5611212009!
09/06/2009  186101/01/1971 38090916211 11102120/05/2009            21/05/20091!
 11              5611212009!
04/11/2008  104101/01/1978 301212132   6 1   25/07/2008          0025/06/2008 !
 22              8414022008!
06/09/2008   20115/01/1974 34131313221111102106/09/2008          0005/09/2008 !
 11              5611222008!
27/12/2008    2114/05/1976 32030307281 11102127/12/200820/12/2008  24/12/20083!
 11              5611212008!
30/09/2009   44110/02/2003  60606022511112  130/03/200925/03/2009             !
 11              5611222009!
27/05/2009  159219/08/1992 16090916281 12102128/05/2009            01/06/20093!
 21              5611212009!
04/11/2008  105101/01/1977 31121213    6 1   28/07/2008          0028/07/2008 !
 22              8414022008!
19/09/2008  123115/01/1978 30131311281111102218/09/2008          1119/09/2008 !
 21             11211242008!
30/09/2009  131121/04/1998 110606022311112  102/03/200901/03/2009             !
 11              5611222009!
03/06/2009  167101/01/1980 29090916281 11102102/05/2009                      0!
 11              56  452009!
04/11/2008  106101/01/1993 151212132   6 1   08/07/2008          0008/07/2008 !
 22              8414022008!
19/09/2008  122208/10/1972 351313112811112  119/09/2008          0019/09/2008 !
 13              5611222008!
30/12/2008    5215/06/1956 52030312171 11102130/12/200826/12/2008  25/12/20080!
 11              5611222008!
09/12/2009  143102/05/1996 130606021311112  110/12/200905/12/2009             !
 11              5611222009!
02/06/2009  163201/01/1940 69090916271 112  102/06/2009                       !
 11              5611222009!
04/11/2008  107101/01/1954 54121213    6 1   04/07/2008          1104/07/2008 !
 22              8414012008!
19/09/2008  121215/01/1982 26131311221111102119/09/2008          0017/09/2008 !
 13              56  062008!
29/12/2008    4216/10/1996 12030301131 112  129/12/2008                       !
  1              5611222008!
10/12/2009  144201/01/1966 43060602281111102101/12/200926/11/20090028/11/2009 !
 11              5611222009!
03/06/2009  166201/01/1941 68090916271 11102125/05/2009            25/05/20090!
 11              5611222009!
15/10/2008  105101/01/1951 57121209    6 1   17/10/2008          0014/10/2008 !
 12              8414052008!
19/09/2008  150115/01/1978 30131302181111102109/09/2008          0017/09/2008 !
 11              5611222008!
30/12/2008    2125/04/1980 28030308281 21102104/01/200923/12/20084125/12/2008 !
 12              8414012009!
10/12/2009  145213/01/1976 330606022811612  101/09/200930/08/2009             !
 12              8414022009!
02/06/2009  164115/10/1999  9090916231 112  121/06/2009            30/05/20090!
 11              5611222009!
15/10/2008  106101/01/1979 291212092   6 1   08/08/2008          0007/08/2008 !
 12              8414022008!
19/09/2008  144228/03/1989 19131302181111102114/08/2008          1114/08/2008 !
 21              5611212008!
10/12/2009  146201/01/1986 23060602281111106102/12/200926/11/20093128/11/2009 !
 21              8411212009!
03/06/2009  168101/01/1991 18090916281 11102102/05/2009                      0!
 21              8414022009!
27/10/2008  107101/01/1981 27121209    4 1   27/08/2008          0027/08/2008 !
 12              8414022008!
16/09/2008  146106/12/1941 66131302171111102119/09/2008          0016/09/2008 !
 11              5611222008!
09/01/2009    5128/05/1963 45030313181 11102109/01/200907/12/2008  08/01/20090!
 11              56 2552009!
10/12/2009  147101/01/1967 42060602281111102102/12/200928/11/20090030/11/2009 !
 11              5611222009!
02/06/2009  165213/04/1997 12090916231 112  112/05/2009            20/05/20090!
 11              5611222009!
31/10/2008  109101/01/1985 23121209281 2 1   03/11/2008          0031/10/2008 !
 12              8414022008!
08/09/2008   71110/04/1960 48131309281111102111/09/2008          1113/09/2008 !
 21              5611212008!
09/01/2009    6124/04/1964 44030316281 11102109/01/200924/12/20084119/12/2008 !
 21              5611212009!
06/11/2009  132111/05/1979 300606021111112  106/11/200905/11/2009             !
 11              5611222009!
05/06/2009  169222/02/1972 37090916281 12102101/05/2009            04/05/20094!
 21              56 4852009!
04/11/2008  110201/01/1978 30121209281 6 1   06/11/2008          1104/11/20081!
 12              84   32008!
15/09/2008  141115/01/1983 25131302181111102115/09/2008          0014/09/2008 !
 11              5611252008!
03/08/2006 6352115/04/2004  2010101161111107107/08/2006                      5!
 11              60 5422006!
18/11/2009  943212/01/1987 22010101181 11102914/11/2009            10/11/20092!
 21                   52009!
06/02/2010   25124/02/1967 42020201181 11101105/02/2010            05/02/20100!
 13              5611222010!
05/01/2006    2201/01/2000  6040406261 11101105/01/200603/01/2006 5           !
 11              60 5422006!
12/02/2010   18230/07/1996 130404092311112  112/02/201008/02/201055          5!
 11              60 5422010!
12/12/2006  101201/01/1952 54050503131111101108/09/200621/07/2006            1!
 21              60 5412006!
13/07/2006   79201/01/1982 24070702211 23102113/07/200629/06/2006  13/07/2006 !
 22              90 6622006!
20/02/2010   17224/03/1980 29080806181 11102330/01/2010            27/01/20100!
 11              5611222010!
15/11/2007   42115/12/1980 26111107281 11101115/11/2007            15/11/20070!
 13              5611222007!
05/02/2010   11206/12/1980 29131305281111102303/02/2010          1102/02/2010 !
 11              5611212010!
16/11/2006  137123/10/1988 18141402   12 101 16/11/200615/11/2006  09/11/20061!
 12              90 6612006!
09/01/2009    7214/10/1979 29030316121 11102109/01/200924/11/2008  26/11/20080!
 11                   52009!
16/11/2009  141113/10/1972 37060602281111101117/11/200915/11/2009  17/11/20090!
 11              5611222009!
26/05/2009  155129/09/1970 38090916241 21104626/05/2009            23/05/20091!
 22              8411932009!
10/11/2008  113101/01/1957 511212092   6 1   13/11/2008          0010/11/2008 !
 12              8414012008!
15/09/2008  137128/07/1956 52131302141111102409/09/2008          3109/09/2008 !
 11                   32008!
09/01/2009    81           23030316281 11102109/01/200905/01/2009  07/01/20093!
 21                   52009!
20/12/2009  141105/12/1938 71060601171121102118/08/200917/08/2009  18/08/20091!
 22             11214012009!
03/06/2009   72203/01/1985 24090906281 11106103/06/2009            02/06/20093!
 21              5611212009!
12/11/2008  115201/01/1944 64121209    2 105 13/11/2008          2110/11/2008 !
 12              8414012008!
15/09/2008   63115/01/1973 35131310181111102115/09/2008          1112/09/2008 !
 11               0  062008!
09/01/2009    8126/12/1936 72030301171 11106109/01/2009          0005/01/2009 !
 21              5611222009!
20/12/2009  142224/07/1964 45060601141111101103/12/200902/12/2009  30/11/20090!
 21              5611222009!
05/06/2009   73201/01/1981 28090906281 11104105/06/2009            02/06/20090!
 11                   32009!
25/11/2008  119201/01/1967 411212092   4 1   26/11/2008          0021/11/2008 !
 12              8414022008!
04/09/2008  104201/10/1941 66131316271112102205/09/2008          1108/09/2008 !
 21              5611212008!
07/01/2009    22            9030306231 112  107/01/200902/01/20090006/01/2009 !
 11              60 5422009!
20/12/2009  143103/01/1972 370606011811112  108/12/200902/12/2009             !
 11              5611222009!
09/06/2009   75125/02/1961 48090906241 61102410/06/2009            03/06/20090!
 22              8414022009!
26/11/2008  120101/01/1958 50121209    2 1   26/11/2008          0024/11/2008 !
 12              8414022008!
16/09/2008  106115/01/1982 26131316281111102119/09/2008          0019/09/2008 !
 11              30  052008!
17/01/2009    7118/10/1988 200303192811112  117/01/2009          0012/01/2009 !
 11              5611222009!
16/12/2009   92102/06/1993 16060606211111102116/12/200915/12/20091116/12/2009 !
 21              5611212009!
09/06/2009   74201/01/1935 74090906271 12102408/06/2009            07/06/20091!
 11              84   12009!
28/11/2008  123101/01/1977 311212092   5 1   30/11/2008          0030/04/2008 !
 12              8414022008!
07/01/2009    7207/09/2004  4030301151 112  107/01/200902/01/2009             !
  3              5611222009!
30/11/2009   93212/03/1951 580606062711112  130/11/200930/11/2009             !
 11              5611222009!
09/06/2009   18229/11/1979 29090908241 612  110/06/2009                       !
 12              8414022009!
26/09/2008  115101/01/1962 46121208    6 1   24/09/2008          0013/09/2008 !
 22              8414022008!
20/09/2008   77215/01/1983 25131308281111102117/09/2008          0015/09/2008 !
 11              5611222008!
30/11/2009   94112/06/1986 230606061111112  130/11/200930/11/2009             !
 11              5611222009!
09/06/2009  190101/01/1968 41090916281 11102105/06/2009            07/06/20093!
 11                   12009!
02/10/2008  120201/01/1942 66121208    6 1   02/10/2008          0002/10/2008 !
 22              8414022008!
30/12/2008    4210/12/1978 30030307211 11101130/12/200827/12/20080024/12/2008 !
 11              5611222008!
02/12/2009   95113/05/1990 190606062111112  102/12/200902/12/2009             !
 11              5611222009!
27/05/2009  160115/06/1950 58090916271 11101117/04/2009            14/04/20090!
 11              56 4332009!
14/11/2008  130101/01/1952 56121208    6 1   15/11/2008          0015/11/2008 !
 12                   32008!
22/09/2008  138212/10/2001  61313011311112  123/09/2008          55           !
 13              60 5422008!
05/01/2009    6103/03/1984 24030312181 112  103/01/200930/12/2008  31/12/20080!
 11              5611222009!
12/12/2009  155110/03/1977 32060604281111101122/12/200922/12/20090022/12/2009 !
 11                   52009!
03/06/2009   32220/06/1962 46090910281 61110120/05/2009            15/05/20090!
 12              8414022009!
17/11/2008  131201/01/1956 52121208281 21102117/11/2008          0017/11/2008 !
 12              8414022008!
23/09/2008  139115/01/1978 301313011611112  123/09/2008          55           !
 11              5611222008!
30/12/2008    5123/12/2002  6030314261 122  101/01/200917/12/20080022/12/2008 !
 13              60 5422009!
01/12/2009  145217/01/1970 390606041811112  101/12/200901/12/2009             !
 11              5611222009!
02/06/2009  161103/09/1949 59090916241 212  103/05/2009                       !
  2              8414022009!
20/11/2008  133101/01/1930 78121208    6 1   19/11/2008          0019/11/2008 !
 12              8414022008!
23/09/2008   98115/01/1980 28131316281111102123/09/2008          0008/09/2008 !
 11              5611052008!
14/08/2009 9057101/01/1980 29010109121 11102414/08/2009            12/08/20090!
 11              5611222009!
18/04/2006 6107210/07/1963 420101142   6 102 19/04/2006            11/04/20061!
 22              90 6612006!
26/06/2009  141130/08/1964 44020207121 11102120/06/2009            18/06/20090!
 21              5619622009!
13/03/2009   13127/01/1975 34040406281111102113/03/200911/03/20095511/03/20090!
 11              8411222009!
27/02/2006   72109/08/1960 450707062   6 102128/02/2006            27/02/20060!
  2                   22006!
07/07/2009  186214/04/1973 36080801181 112  110/07/2009                       !
  1              5611222009!
15/03/2006    8211/10/1969 361111062811112  115/03/2006                      0!
 13              60 5422006!
08/07/2009   55229/07/1942 66131308271 112  108/07/2009                       !
 21              5611222009!
13/05/2009   29124/10/1980 28161603111 21105114/05/200908/05/20090013/05/20090!
 2284            8414022009!
03/08/2006 6353222/04/2005  1010101162111107107/08/2006                      5!
 11              60 5422006!
19/11/2009 9434122/01/1991 18010101171 112  119/11/2009                      5!
 11              5611222009!
05/02/2010   21122/04/1966 43020201181 11102328/01/2010            27/01/20101!
 21              5619612010!
05/01/2006    3201/01/1982 24040406281 21106105/01/200603/01/2006  05/01/20063!
 22              20   52006!
13/02/2010   19111/09/2000  90404092311112  113/02/201010/02/201055          5!
 13              60 5422010!
31/07/2006  107102/04/1958 48050501181111104131/07/200631/07/2006             !
 21              60 5422006!
13/07/2006  169227/08/1950 55070703271 11102113/07/200613/07/20060011/07/20060!
 11              60 5422006!
28/01/2010   14125/11/1975 34080806281 11102315/02/2010            13/02/20100!
 11              8411222010!
25/11/2007   68221/09/1978 29111110281 61102115/11/2007          0009/11/20070!
 22              8611222007!
30/12/2009   49109/11/1996 131313052311112  129/12/2009                       !
 11              5611222009!
23/11/2006  139114/11/1971 35141402    2 106 23/11/200620/11/2006  17/11/20062!
 22              91 6642006!
20/01/2009    6205/06/1953 55030307281 112  120/01/200915/01/2009  16/01/20090!
 11              5611232009!
01/12/2009  146111/03/1952 570606041711612  101/12/200901/12/2009             !
 12              8414022009!
02/06/2009  162210/11/1961 47090916241 112  102/06/2009                       !
 11              5611222009!
06/10/2008  206122/05/1951 571212041   6 1   06/10/2008          2102/10/2008 !
 12              8414012008!
23/09/2008  108115/01/1948 601313162711112  123/09/2008          0018/09/2008 !
 11              5611222008!
07/12/2009  147128/01/1951 58060604171111101107/12/200907/12/20090017/12/2009 !
 11              5611222009!
09/06/2009  175108/08/1963 45090916281 112  410/06/2009                       !
 11              5611222009!
08/10/2008  207105/05/1932 761212041   6 102 08/10/2008          2130/09/2008 !
 22              8414042008!
24/09/2008  109224/03/2001  71313162311112  129/09/2008          55           !
 11              60 5622008!
20/01/2009    82           68030319271111102420/01/200918/01/2009  20/01/20091!
 21              21   32009!
16/12/2009  148110/03/1966 43060604181111106122/12/200922/12/20092116/12/2009 !
 21                   32009!
08/05/2009   23215/04/1977 32090910281 61102105/05/2009            06/05/20090!
 22              8414022009!
13/10/2008  209117/08/1986 221212041   2 1   13/10/2008          1126/09/2008 !
 22              8414042008!
24/09/2008  126230/03/1998 101313112311112  124/09/2008          55           !
 11              6011222008!
17/01/2009   17109/01/1956 53030301181 21102117/01/200909/01/2009  10/01/20093!
 12                   32009!
17/12/2009  149110/03/1989 20060604181111102116/12/200916/12/20091116/12/2009 !
 21              5611212009!
11/06/2009   96222/12/1951 57090904271 11102421/05/2009            21/05/20090!
 21              5611222009!
13/10/2008  210113/04/1938 701212041   2 101 13/10/2008          0013/10/2008 !
 12              8414022008!
24/09/2008  129107/11/1976 31131311281111102125/09/2008          1123/09/2008 !
 11              5611212008!
17/01/2009   18107/05/1962 46030301181 11302117/01/200905/01/2009  02/01/20092!
 11              5611212009!
18/11/2009  150113/05/1972 37060604181111101120/11/200918/11/2009  21/11/20090!
 11                   52009!
13/06/2009  147101/01/1971 38090901181 11102116/06/2009            08/06/20090!
 11              5611222009!
15/10/2008  212121/10/1958 501212041   6 102 15/10/2008          2111/10/2008 !
 22              8414042008!
24/09/2008  127110/01/1934 74131311271111102125/09/2008          1124/09/2008 !
 21              8411212008!
17/01/2009    7130/12/1979 29030312281 112  116/01/200913/01/2009  14/01/20090!
 11              5611222009!
16/12/2009  151202/07/1985 240606041811112  116/12/200914/12/2009             !
 11              5611222009!
15/06/2009   34111/08/1984 24090910281 21104116/06/2009            15/06/20093!
 22              8414012009!
20/10/2008  217127/01/1968 401212041   2 102 20/10/2008          0009/10/2008 !
 22              8414022008!
24/09/2008  128121/10/1977 30131311281111102127/09/2008          0029/09/2008 !
 21              5610032008!
17/01/2009   202           39030301121 112  117/01/200912/01/2009             !
  1              5611222009!
22/12/2009  152104/05/1969 40060604181111102122/12/200922/12/20090022/12/2009 !
 11              5611222009!
11/06/2009   66115/11/1986 22090907281 21102111/06/2009            11/06/20093!
 22              84   52009!
20/10/2008  218201/01/1968 401212041   2 102 20/10/2008          0013/10/2008 !
 22              8414022008!
12/09/2008   75115/01/1981 27131308211111102106/09/2008          0004/09/2008 !
 11              5611252008!
09/01/2009    3205/10/1939 69030308271 21102110/01/200906/01/2009  06/01/20092!
 12              8414012009!
21/12/2009  154115/12/1982 27060604281111102121/12/200921/12/20090019/12/2009 !
 11              5611222009!
11/06/2009   33211/08/1983 25090910281 11102112/06/2009            11/06/20091!
 11              5611212009!
21/10/2008  220108/08/1962 461212041   6 101 21/10/2008          3115/10/2008 !
 12              8414012008!
12/09/2008   74215/01/1973 35131308281111102105/09/2008          3108/09/2008 !
 21              5611212008!
09/01/2009    4208/11/1984 24030308281 11102110/01/200907/01/2009  07/01/20090!
 11              5611222009!
21/12/2009  153213/07/1951 58060604281111101122/12/200921/12/20090022/12/2009 !
 11              5611222009!
10/06/2009   72201/01/1943 66090905271 11104110/06/2009            10/06/20091!
 21              5611212009!
21/10/2008  221106/09/1967 411212041   3 102 21/10/2008          3118/10/2008 !
 22              84   32008!
12/09/2008   76215/01/1959 49131308211111102112/09/2008          0015/09/2008 !
 11              5611222008!
09/01/2009    6113/06/1965 43030308281 21102110/01/200906/01/2009  23/12/20080!
 12              8414022009!
24/12/2009   75213/10/1984 25060607281111101125/12/200924/12/20090024/12/2009 !
 11              5611222009!
10/06/2009   19219/04/1986 23090908281 11102310/06/2009            04/06/20091!
 11              5611212009!
21/10/2008  222130/04/1976 321212041   6 106 21/10/2008          0020/10/2008 !
 22                   52008!
03/09/2008   73115/01/1978 30131308281111102110/09/2008          0004/09/2008 !
 11              5611222008!
03/08/2006 6356120/03/1977 29010101181111104118/07/2006            18/07/20061!
 21              6010852006!
19/11/2009 9435101/01/1944 65010101171 11102919/11/2009            02/11/20090!
 11              5611222009!
25/01/2010    8228/01/1982 28020209181 11102123/01/2010            26/01/20104!
 21              56   42010!
06/01/2006    4201/01/1967 39040406241 21106107/01/200604/01/20063126/12/2005 !
 22               1   32006!
13/02/2010   20129/08/2000  90404092311112  113/02/201010/02/201055          5!
 11              60 5422010!
10/08/2006  120115/04/1977 29050501181111102110/08/200610/08/2006            0!
 21              60 5422006!
19/07/2006   82101/01/1952 54070702281 21102119/07/200613/07/2006  19/07/20060!
 22              90 6622006!
24/01/2010   10124/03/1985 24080806281 11102125/01/2010            23/01/20103!
 21              8411212010!
15/11/2007   67229/12/1958 48111110241 61102115/11/2007          0010/11/20070!
 12              8611222007!
26/02/2010   19105/10/1985 24131305281111102123/02/2010          0026/02/2010 !
 11              5611222010!
29/11/2006  141122/09/1971 35141402   16 102 29/11/200627/11/2006  16/11/20060!
  2              67 1452006!
20/01/2009    7116/10/1957 51030318281 11102120/01/200917/01/2009  20/01/20091!
 21              5611212009!
18/10/2009   46118/08/1953 56060607181161106118/08/200918/08/20090018/08/2009 !
 12              84   32009!
16/06/2009   80201/01/1986 23090906241 62106118/06/2009            11/06/20091!
 22              8414042009!
24/10/2008  223122/05/1926 821212041   2 106 24/10/2008          0009/10/2008 !
 12                   22008!
03/09/2008   71115/01/1976 32131308281111101106/09/2008          0003/09/2008 !
 13              5611222008!
09/01/2009    7225/07/1954 54030308241 11102210/01/200926/12/2008  23/12/20080!
 11              5611222009!
28/09/2009   30129/09/1959 50060607281121106129/09/200929/09/20091129/09/2009 !
 22              8414012009!
16/06/2009   79101/01/1939 70090906271 11102417/06/2009            15/06/20090!
 11              5611222009!
27/10/2008  224111/04/1942 661212041   6 106 27/10/2008          0024/10/2008 !
 12              5611222008!
05/09/2008  118107/06/1965 43131311281111102106/09/2008          1106/09/2008 !
 21              8411212008!
09/01/2009    5124/12/1985 23030308281 11102110/01/200905/01/2009  05/01/20092!
 21              5611212009!
03/12/2009   62117/10/1969 40060605111111104302/12/200901/12/20090001/12/2009 !
 11              5611222009!
16/06/2009   78201/01/1961 48090906281 11104117/06/2009            08/06/20090!
 11              5611222009!
27/10/2008  226107/02/1972 361212041   2 102 27/10/2008          4102/10/2008 !
 22              84   52008!
05/09/2008  117115/01/1980 281313111811112  102/09/2008          0030/08/2008 !
 11              56  052008!
09/01/2009    3231/12/1950 58030313271 112  109/01/200925/12/2008  26/12/20080!
 11              5611222009!
05/12/2009   63211/09/1990 19060605111111101109/12/200909/12/20090002/12/2009 !
 11              5611222009!
16/06/2009   76210/06/1956 53090906281 112  117/06/2009                       !
  1              5611222009!
28/10/2008  227116/02/1978 301212041   6 102 28/10/2008          0025/10/2008 !
 22                   32008!
05/09/2008  119215/06/2002  61313112611112  105/09/2008          55           !
 11              56 6022008!
20/01/2009   23201/06/1989 19030301181 11102120/01/200916/01/2009  17/01/20090!
 21              5611222009!
10/12/2009   64213/04/1975 34060605111111101110/12/200910/12/20090008/12/2009 !
 11              5611222009!
16/06/2009   77201/01/1979 30090906241 22104113/06/2009            13/06/20091!
 22              8414012009!
01/11/2008  228106/03/1956 521212041   6 102 01/11/2008          0031/10/2008 !
 22                   52008!
04/09/2008  125115/01/1981 27131311281111102110/09/2008          0008/09/2008 !
 11              5611222008!
20/01/2009    6217/07/1960 48030318221 21102120/01/200916/01/2009  19/01/20092!
 22              8414012009!
16/12/2009   65116/10/1970 39060605111111101119/12/200917/12/20090013/12/2009 !
 11              5611222009!
16/06/2009   42120/04/1995 14090903231 112  116/06/2009            06/06/20090!
 11              5611222009!
04/11/2008  199111/08/1962 461212041   6 102 04/11/2008          1128/10/2008 !
 22              8414042008!
05/09/2008  124215/01/1977 31131311281111102110/09/2008          0009/09/2008 !
 11              5611232008!
20/01/2009    5123/03/1978 30030302141111102321/01/200914/01/20090013/01/2009 !
 11              5611222009!
22/12/2009   66218/02/1962 47060605111111102122/12/200920/12/20090020/12/2009 !
 11              5611222009!
03/06/2009   40205/07/1936 72090903271 11101403/06/2009            27/05/20091!
 11              5611212009!
08/11/2008  230125/06/1951 571212041   2 106 08/11/2008          1106/11/2008 !
 22              8414012008!
12/09/2008   19215/04/1995 131313132311112  112/09/2008          55           !
 11              5611222008!
17/01/2009    6127/02/1975 33030319281121102118/01/200912/01/20090006/01/2009 !
 12              8414022009!
23/12/2009   67125/11/1972 37060605111111102923/12/200923/12/20090021/12/2009 !
 11              5611222009!
09/06/2009   94202/03/1960 49090904211 11102109/06/2009            09/06/20092!
 11              5611212009!
10/11/2008  232107/07/1965 431212041   6 106 10/11/2008          1106/11/2008 !
 22              8414022008!
12/08/2008   78115/01/1986 221313152811112  119/08/2008          0016/08/2008 !
 11              5611222008!
17/01/2009    9206/11/1966 42030307281 21102117/01/200912/01/2009  13/01/20090!
 22              8414022009!
17/12/2009   64202/05/1964 450606122811112  117/12/200917/12/2009             !
 11              5611222009!
09/06/2009  143112/10/1961 47090901181 61102109/06/2009            08/06/20091!
 12               9   52009!
10/11/2008  233116/01/1971 371212041   3 102 11/11/2008          3107/11/2008 !
 22              8414042008!
08/09/2008   99215/01/1930 781313162711112  408/09/2008          0030/08/2008 !
 11              5611222008!
19/01/2009   11113/06/2003  5030314231 122  111/01/200912/01/2009  14/01/20090!
 11              60 5422009!
19/12/2009   65217/05/1949 600606122811112  108/12/200908/12/2009             !
 11              5611222009!
16/06/2009  148211/10/1957 51090901181 112  116/06/2009                       !
 11              5611222009!
11/11/2008  234121/04/1967 411212041   2 106 12/11/2008          1108/11/2008 !
 22              8414042008!
05/09/2008   78122/08/1953 55131306241111102119/09/2008          0010/09/2008 !
 11              5611222008!
09/08/2006 6359229/11/1980 25010101181111104104/08/2006            08/08/20060!
 21              60 5422006!
24/11/2009 9436108/09/1976 33010101181 11101117/11/2009            13/11/20094!
 21              5611222009!
09/01/2006    5101/01/1969 37040406211 61106109/01/200609/01/20063105/01/20063!
 22              90 6612006!
23/02/2010   21127/02/1955 55040409281112102119/02/201016/02/20105519/02/20100!
 11              56 6452010!
23/08/2006  108224/01/1985 21050501181111101323/08/200623/08/2006            0!
 11              60 5422006!
19/07/2006   83201/01/1962 44070702181 21102119/07/200613/07/2006  19/07/2006 !
 22              90 6622006!
28/01/2010   11226/01/1953 57080806271 11102329/01/2010            27/01/20100!
 11              56 4032010!
30/10/2007   54107/10/1942 65111111271 11102130/10/2007          3117/10/2007 !
 11              6011212007!
24/10/2006   85215/07/1961 45141406   12 106 21/09/200620/09/2006  16/09/20062!
 22              90 6642006!
17/01/2009   22223/02/1949 59030301171 11102117/01/200913/01/2009  14/01/20091!
 21              5611212009!
15/12/2009   66210/05/1986 23060612111111106111/12/200910/12/20093104/12/2009 !
 21              5611212009!
16/06/2009  149201/01/1950 59090901171 112  116/06/2009                       !
 11              5611222009!
11/11/2008  235116/08/1954 541212041   6 106 12/11/2008          3106/11/2008 !
 22                   32008!
18/09/2008   92215/01/1978 301313062811122  118/09/2008          55           !
 11              5611222008!
17/01/2009   21103/01/1948 61030301141 11102217/10/200917/01/2009  07/01/20090!
 11                   32009!
19/12/2009   67125/02/1985 24060612281111101119/12/200918/12/20090018/12/2009 !
 11              5611222009!
23/06/2009  156101/01/1952 57090901181 11102117/06/2009            22/05/20090!
 11              5611222009!
11/11/2008  236102/08/1964 441212041   6 2   12/11/2008          0008/11/2008 !
 12              84   52008!
12/09/2008  143205/11/1971 36131302181111102116/09/2008          0009/09/2008 !
 11              5611222008!
17/01/2009   12119/04/1983 25030306281 12102117/01/200912/01/2009  15/01/20090!
 21              5611222009!
10/12/2009   68101/01/1970 39060612181111102105/12/200905/12/20092104/12/2009 !
 21              5611212009!
12/08/2009  138201/01/1924 85090915271 11102112/08/2009            04/08/20090!
 11              5611222009!
13/11/2008  238102/01/1956 521212041   6 102 14/11/2008          1113/11/2008 !
 22              8414022008!
09/09/2008  134115/01/1982 26131302181111102109/09/2008          0007/09/2008 !
 11              5611222008!
17/01/2009   11225/01/1977 32030306281 11101117/01/200912/01/2009  14/01/20090!
 13              5611222009!
11/06/2009  192101/01/1951 58090916271 11102409/06/2009            04/06/20090!
 21              5611222009!
17/11/2008  239113/07/1947 611212041   2 106 18/11/2008          4115/11/2008 !
 22              8414022008!
09/09/2008  131215/01/1955 531313021411112  209/09/2008          0009/09/2008 !
 13              5611222008!
14/06/2009  197221/06/1992 16090916231 12102113/06/2009            15/06/20091!
 21              5611212009!
17/11/2008  240111/06/1972 361212041   4 102 18/11/2008          3111/11/2008 !
 22              8414042008!
09/09/2008  135215/01/1953 55131302171111102109/09/2008          0017/08/2008 !
 11              5611252008!
09/12/2009   35126/03/1980 29060611211111102109/12/200907/12/20091109/12/2009 !
 21              8411212009!
14/06/2009  198129/12/1981 27090916281 11102116/06/2009            13/06/20090!
 21              5611222009!
18/11/2008  241130/07/1960 481212041   6 110 19/11/2008          2115/11/2008 !
 12              8414012008!
09/09/2008  132215/01/1950 58131302171111102209/09/2008          0004/09/2008 !
 11              5611222008!
01/12/2009  114101/01/1995 140606151311112  125/12/200925/12/2009             !
 11              5611222009!
13/06/2009  196228/05/1993 16090916231 12104113/06/2009            11/06/20090!
 21              5611222009!
25/11/2008  242128/01/1948 601212041   1 101 25/11/2008          0024/11/2008 !
 11              5611222008!
08/09/2008  129108/12/1985 22131302181111302108/09/2008          0004/09/2008 !
 11              5611222008!
23/01/2009    8228/06/1993 15030313231 11302123/01/200916/01/2009  20/01/20093!
 21              8411212009!
02/12/2009  115111/09/1971 380606152811112  125/12/200925/12/2009             !
 11              5611222009!
13/06/2009  194101/01/1963 46090916281 11106110/06/2009            10/06/20093!
 21              5611212009!
26/11/2008  243122/05/1970 381212041   6 102 27/11/2008          3115/11/2008 !
 22              8414022008!
12/09/2008  142204/11/1982 25131302181111102215/09/2008          0010/09/2008 !
 21              5611222008!
23/01/2009   11114/09/1977 31030316271 11302623/01/200912/01/2009  13/01/20090!
 11              5611222009!
10/12/2009  116101/01/1999 100606152311112  125/12/200923/12/2009             !
 11              5611222009!
13/06/2009  195102/04/1980 29090916241 21102112/06/2009            04/06/20090!
 22              8414022009!
28/11/2008  244112/02/1983 251212041   1 103 28/11/2008          0026/11/2008 !
 11              5611222008!
09/09/2008   84108/04/1961 47131307281111302110/09/2008          0009/09/2008 !
 11              8411222008!
23/01/2009   10119/02/1939 69030316271 11102123/01/200912/01/2009  14/01/20091!
 21              5611212009!
04/12/2009  117104/10/1982 27060615281111104107/12/200905/12/20091107/12/2009 !
 21              5611212009!
15/06/2009   35101/07/1959 49090910221 112  112/06/2009            10/06/20090!
 11              5611222009!
28/11/2008  245227/01/1944 641212041   6 102 29/11/2008          0025/11/2008 !
 12              8414022008!
28/08/2008  120121/05/1970 38131311281111101129/08/2008          0028/08/2008 !
 13              5611222008!
09/08/2006 6361225/10/1991 14010101131112101104/08/2006            04/08/20060!
 11              60 5422006!
19/11/2009 9437104/09/2007  2010101161 11107912/11/2009                      5!
 11              60 5422009!
04/02/2010    6125/03/1963 46020209181 11102120/01/2010            20/01/20100!
 21              56 1952010!
18/01/2006    6201/01/1950 56040406271 112  419/01/200618/01/2006  18/01/20060!
 11              60 5422006!
02/03/2010   22226/11/1980 29040409281111102103/03/201024/02/20105526/02/20100!
 11              24  052010!
23/08/2006  109224/01/1978 28050501181111101323/08/200623/08/2006            0!
 11              60 5422006!
02/01/2010    1115/12/1949 60080804171 11104117/12/2009            18/12/20090!
 11              5611222009!
06/11/2007   55228/11/1978 28111111221 11105106/11/2007          1102/11/20071!
 21              5611112007!
20/03/2010   28211/02/1960 50131305221111102119/05/2010          0022/03/2010 !
 11              5611222010!
24/10/2006   87201/10/1985 21141406   12 306 28/09/200627/09/2006  21/09/20061!
 22              90 9012006!
23/01/2009    71           52030313281 21102123/01/200916/01/2009  16/01/20091!
 22              8414012009!
20/12/2009  118115/09/2007  2060615261111107120/12/200920/12/20090020/12/2009 !
 11              5611222009!
17/06/2009   37105/09/1959 49090910241 11102117/06/2009            11/06/20080!
 11              5611222009!
01/12/2008  246104/02/1965 431212041   4 106 01/12/2008          2122/11/2008 !
 22              8414012008!
27/08/2008   68105/12/1980 271313092811112  125/08/2008          0029/08/2008 !
 13              5611222008!
23/01/2009    6112/05/1945 63030313271 11102523/01/200914/01/2009  16/01/20090!
 11                   32009!
24/12/2009  119116/10/1968 41060615181112102124/12/200924/12/20091123/12/2009 !
 21              8411212009!
[truncated: 11,306,353 more chars]
